# Supplementary material for: tert-Butyl N-benzyl-N-(4-methyl-2-pyrid­yl)carbamate
Source: Acta Crystallogr Sect E Struct Rep Online. 2008 Oct 31;64(Pt 11):o2222. doi: 10.1107/S1600536808034491 (PMC2959588; doi:10.1107/S1600536808034491)
Supplement: Supplementary file 1 [file e-64-o2222-sup1.cif]

##############################################################################
###                                                                        ###
###        Electronic paper (Acta Crystallographica Section E)             ###
###                                                                        ###
##############################################################################
#                                                                            #
# This CIF contains the data in a paper accepted for publication in Acta     #
# Crystallographica Section E. It conforms to the requirements of Notes      #
# for Authors for Section E, and has been peer reviewed under the auspices   #
# of the IUCr Commission on Journals.                                        #
#                                                                            #
# Full details of the Crystallographic Information File format               #
# are given in the paper "The Crystallographic Information File (CIF):       #
# a New Standard Archive File for Crystallography" by S. R. Hall, F. H.      #
# Allen and I. D. Brown [Acta Cryst. (1991), A47, 655-685].                  #
#                                                                            #
# The current version of the core CIF dictionary is obtainable from          #
# ftp://ftp.iucr.org/pub/cif_core.dic. The current version number is 2.4.    #
#                                                                            #
# Software is freely available for graphical display of the structure(s) in  #
# this CIF.  For information consult the CIF home page http://www.iucr.org/  #
# cif/home.html                                                              #
#                                                                            #
# This file may be used for bona fide research purposes within the           #
# scientific community so long as proper attribution is given to the journal # 
# article from which it was obtained.                                        #
#                                                                            #
##############################################################################
                                             
data_I
_audit_creation_method     SHELXL-97
_chemical_name_systematic
;
<i>tert</i>-Butyl <i>N</i>-benzyl-<i>N</i>-(4-methyl-2-pyridyl)carbamate
;
_chemical_name_common     ?
_chemical_formula_moiety     'C18 H22 N2 O2'
_chemical_formula_sum     'C18 H22 N2 O2'
_chemical_formula_iupac     'C18 H22 N2 O2'
_chemical_formula_weight     298.38
_chemical_melting_point     ?
_symmetry_cell_setting     triclinic
_symmetry_space_group_name_H-M     'P -1'
_symmetry_space_group_name_Hall     '-P 1'
loop_
    _symmetry_equiv_pos_as_xyz
    'x, y, z'
    '-x, -y, -z'
_cell_length_a     5.9090(10)
_cell_length_b     9.7779(18)
_cell_length_c     14.199(7)
_cell_angle_alpha     89.683(13)
_cell_angle_beta     87.968(14)
_cell_angle_gamma     83.963(15)
_cell_volume     815.3(5)
_cell_formula_units_Z     2
_cell_measurement_reflns_used     25
_cell_measurement_theta_min     65
_cell_measurement_theta_max     70
_cell_measurement_temperature     193(2)
_exptl_crystal_description     block
_exptl_crystal_colour     yellow
_exptl_crystal_size_max     0.45
_exptl_crystal_size_mid     0.45
_exptl_crystal_size_min     0.33
_exptl_crystal_density_diffrn     1.215
_exptl_crystal_density_meas     ?
_exptl_crystal_density_method     'not measured'
_exptl_crystal_F_000     320
_exptl_absorpt_coefficient_mu     0.634
_exptl_absorpt_correction_type     none
_exptl_special_details
;
;
_diffrn_ambient_temperature     193(2)
_diffrn_radiation_type     CuK\a
_diffrn_radiation_wavelength     1.54178
_diffrn_radiation_monochromator     graphite
_diffrn_measurement_device_type     'Enraf--Nonius CAD-4'
_diffrn_measurement_device     '\k-geometry'
_diffrn_measurement_method     \w/2\q
_diffrn_detector_area_resol_mean     ?
_diffrn_reflns_number     5914
_diffrn_reflns_av_R_equivalents     0.0899
_diffrn_reflns_av_sigmaI/netI     0.0897
_diffrn_reflns_theta_min     3.11
_diffrn_reflns_theta_max     69.89
_diffrn_reflns_theta_full     69.89
_diffrn_measured_fraction_theta_max     0.995
_diffrn_measured_fraction_theta_full     0.995
_diffrn_reflns_limit_h_min     -7
_diffrn_reflns_limit_h_max     7
_diffrn_reflns_limit_k_min     -11
_diffrn_reflns_limit_k_max     11
_diffrn_reflns_limit_l_min     -17
_diffrn_reflns_limit_l_max     17
_diffrn_standards_number     3
_diffrn_standards_interval_count     ?
_diffrn_standards_interval_time     60
_diffrn_standards_decay_%     3
_refine_special_details
;
Refinement of <i>F</i>^2^ against ALL reflections. The weighted <i>R</i>-factor
<i>wR</i> and goodness of fit <i>S</i> are based on <i>F</i>^2^, conventional
<i>R</i>-factors <i>R</i> are based on <i>F</i>, with <i>F</i> set to zero for
negative <i>F</i>^2^. The threshold expression of <i>F</i>^2^ >
\s(<i>F</i>^2^) is used only for calculating <i>R</i>-factors(gt) <i>etc</i>.
and is not relevant to the choice of reflections for refinement.
<i>R</i>-factors based on <i>F</i>^2^ are statistically about twice as large
as those based on <i>F</i>, and <i>R</i>-factors based on ALL data will be
even larger.
;
_reflns_number_total     3074
_reflns_number_gt     2747
_reflns_threshold_expression     I>2\s(I)
_refine_ls_structure_factor_coef     Fsqd
_refine_ls_matrix_type     full
_refine_ls_R_factor_all     0.0689
_refine_ls_R_factor_gt     0.0554
_refine_ls_wR_factor_ref     0.2092
_refine_ls_wR_factor_obs     0.1732
_refine_ls_goodness_of_fit_ref     1.123
_refine_ls_restrained_S_all     1.123
_refine_ls_number_reflns     3074
_refine_ls_number_parameters     204
_refine_ls_number_restraints     0
_refine_ls_hydrogen_treatment     constr
_refine_ls_weighting_scheme     calc
_refine_ls_weighting_details
         'calc w=1/[\s^2^(Fo^2^)+(0.1082P)^2^+0.2701P] where P=(Fo^2^+2Fc^2^)/3'
_atom_sites_solution_hydrogens     geom
_atom_sites_solution_primary     direct
_atom_sites_solution_secondary     difmap
_refine_ls_shift/su_max     0.000
_refine_ls_shift/su_mean     0.000
_refine_diff_density_max     0.312
_refine_diff_density_min     -0.370
_refine_ls_extinction_method     'SHELXL97 (Sheldrick, 2008)'
_refine_ls_extinction_coef     0.034(4)
_refine_ls_extinction_expression
                                  'Fc^*^=kFc[1+0.001xFc^2^\l^3^/sin(2\q)]^-1/4^'
loop_
    _atom_type_symbol
    _atom_type_description
    _atom_type_scat_dispersion_real
    _atom_type_scat_dispersion_imag
    _atom_type_scat_source
    'C' 'C' 0.0181 0.0091
                         'International Tables Vol C Tables 4.2.6.8 and 6.1.1.4'
    'H' 'H' 0.0000 0.0000
                         'International Tables Vol C Tables 4.2.6.8 and 6.1.1.4'
    'N' 'N' 0.0311 0.0180
                         'International Tables Vol C Tables 4.2.6.8 and 6.1.1.4'
    'O' 'O' 0.0492 0.0322
                         'International Tables Vol C Tables 4.2.6.8 and 6.1.1.4'
_computing_data_collection     '<i>CAD-4 Software</i> (Enraf--Nonius, 1989)'
_computing_cell_refinement     '<i>CAD-4 Software</i> (Enraf--Nonius, 1989)'
_computing_data_reduction     'CORINC (Dr\"ager & Gattow, 1971)'
_computing_structure_solution     'SIR97 (Altomare <i>et al.</i>,  1999)'
_computing_structure_refinement     'SHELXL97 (Sheldrick, 2008)'
_computing_molecular_graphics     'PLATON (Spek, 2003)'
_computing_publication_material     'PLATON (Spek, 2003)'
loop_
    _atom_site_type_symbol
    _atom_site_label
    _atom_site_fract_x
    _atom_site_fract_y
    _atom_site_fract_z
    _atom_site_U_iso_or_equiv
    _atom_site_adp_type
    _atom_site_calc_flag
    _atom_site_refinement_flags
    _atom_site_occupancy
    _atom_site_disorder_assembly
    _atom_site_disorder_group
    N N1 0.6712(3) 0.71560(15) 0.31250(11) 0.0319(4) Uani d . 1 . .
    C C2 0.6184(3) 0.78127(18) 0.22834(14) 0.0333(5) Uani d . 1 . .
    O O3 0.7015(3) 0.88142(15) 0.19760(11) 0.0464(4) Uani d . 1 . .
    O O4 0.4607(2) 0.71849(14) 0.18563(10) 0.0359(4) Uani d . 1 . .
    C C5 0.3936(3) 0.7575(2) 0.08933(14) 0.0347(5) Uani d . 1 . .
    C C6 0.6005(4) 0.7399(3) 0.02209(16) 0.0487(6) Uani d . 1 . .
    H H6A 0.7010 0.8107 0.0348 0.073 Uiso calc R 1 . .
    H H6B 0.5510 0.7488 -0.0430 0.073 Uiso calc R 1 . .
    H H6C 0.6829 0.6487 0.0311 0.073 Uiso calc R 1 . .
    C C7 0.2306(4) 0.6529(3) 0.06899(18) 0.0539(6) Uani d . 1 . .
    H H7A 0.1826 0.6636 0.0038 0.081 Uiso calc R 1 . .
    H H7B 0.0970 0.6673 0.1120 0.081 Uiso calc R 1 . .
    H H7C 0.3068 0.5600 0.0780 0.081 Uiso calc R 1 . .
    C C8 0.2739(4) 0.9025(2) 0.08803(19) 0.0518(6) Uani d . 1 . .
    H H8A 0.3828 0.9681 0.1016 0.078 Uiso calc R 1 . .
    H H8B 0.1497 0.9108 0.1359 0.078 Uiso calc R 1 . .
    H H8C 0.2119 0.9222 0.0257 0.078 Uiso calc R 1 . .
    C C9 0.8500(3) 0.75070(19) 0.36948(13) 0.0321(5) Uani d . 1 . .
    N N10 0.8999(3) 0.66158(17) 0.43875(12) 0.0392(5) Uani d . 1 . .
    C C11 1.0670(4) 0.6864(2) 0.49585(15) 0.0422(5) Uani d . 1 . .
    H H11 1.1012 0.6238 0.5460 0.051 Uiso calc R 1 . .
    C C12 1.1917(3) 0.7972(2) 0.48605(15) 0.0405(5) Uani d . 1 . .
    H H12 1.3094 0.8102 0.5280 0.049 Uiso calc R 1 . .
    C C13 1.1410(3) 0.8897(2) 0.41319(14) 0.0352(5) Uani d . 1 . .
    C C14 0.9660(3) 0.86750(19) 0.35502(13) 0.0337(5) Uani d . 1 . .
    H H14 0.9247 0.9305 0.3059 0.040 Uiso calc R 1 . .
    C C15 1.2734(3) 1.0119(2) 0.39721(16) 0.0434(5) Uani d . 1 . .
    H H15A 1.2841 1.0599 0.4570 0.065 Uiso calc R 1 . .
    H H15B 1.1955 1.0747 0.3519 0.065 Uiso calc R 1 . .
    H H15C 1.4268 0.9805 0.3723 0.065 Uiso calc R 1 . .
    C C16 0.5592(3) 0.59215(19) 0.33849(14) 0.0331(5) Uani d . 1 . .
    H H16A 0.3957 0.6093 0.3245 0.040 Uiso calc R 1 . .
    H H16B 0.5700 0.5772 0.4073 0.040 Uiso calc R 1 . .
    C C17 0.6591(3) 0.46264(18) 0.28813(13) 0.0306(4) Uani d . 1 . .
    C C18 0.5344(3) 0.3499(2) 0.28782(15) 0.0404(5) Uani d . 1 . .
    H H18 0.3877 0.3563 0.3181 0.048 Uiso calc R 1 . .
    C C19 0.6209(4) 0.2281(2) 0.24390(18) 0.0492(6) Uani d . 1 . .
    H H19 0.5331 0.1521 0.2441 0.059 Uiso calc R 1 . .
    C C20 0.8339(4) 0.2171(2) 0.19997(16) 0.0463(6) Uani d . 1 . .
    H H20 0.8937 0.1338 0.1700 0.056 Uiso calc R 1 . .
    C C21 0.9597(4) 0.3287(2) 0.20003(16) 0.0449(5) Uani d . 1 . .
    H H21 1.1061 0.3220 0.1695 0.054 Uiso calc R 1 . .
    C C22 0.8739(3) 0.4502(2) 0.24424(15) 0.0382(5) Uani d . 1 . .
    H H22 0.9629 0.5256 0.2445 0.046 Uiso calc R 1 . .
loop_
    _atom_site_aniso_label
    _atom_site_aniso_U_11
    _atom_site_aniso_U_22
    _atom_site_aniso_U_33
    _atom_site_aniso_U_12
    _atom_site_aniso_U_13
    _atom_site_aniso_U_23
    N1 0.0366(8) 0.0237(8) 0.0358(9) -0.0040(6) -0.0036(6) 0.0012(6)
    C2 0.0361(9) 0.0232(9) 0.0401(10) -0.0003(7) -0.0008(7) -0.0005(7)
    O3 0.0612(9) 0.0325(8) 0.0488(9) -0.0166(6) -0.0133(7) 0.0106(7)
    O4 0.0377(7) 0.0326(7) 0.0384(8) -0.0070(5) -0.0082(5) 0.0039(6)
    C5 0.0322(9) 0.0366(11) 0.0349(10) -0.0008(7) -0.0054(7) 0.0024(8)
    C6 0.0409(11) 0.0610(14) 0.0431(12) -0.0011(9) 0.0011(9) -0.0060(10)
    C7 0.0515(12) 0.0581(15) 0.0557(14) -0.0194(11) -0.0143(10) 0.0072(11)
    C8 0.0484(11) 0.0431(13) 0.0608(14) 0.0107(9) -0.0046(10) 0.0099(11)
    C9 0.0365(9) 0.0251(9) 0.0336(10) 0.0014(7) -0.0004(7) -0.0021(7)
    N10 0.0486(9) 0.0289(9) 0.0402(9) -0.0023(7) -0.0088(7) 0.0047(7)
    C11 0.0506(11) 0.0353(11) 0.0405(11) -0.0003(8) -0.0120(9) 0.0034(9)
    C12 0.0399(10) 0.0392(11) 0.0419(11) -0.0002(8) -0.0060(8) -0.0039(9)
    C13 0.0336(9) 0.0324(10) 0.0387(10) -0.0003(7) 0.0023(7) -0.0060(8)
    C14 0.0379(9) 0.0290(9) 0.0340(10) -0.0026(7) -0.0004(7) -0.0013(8)
    C15 0.0376(10) 0.0429(12) 0.0509(12) -0.0095(8) -0.0014(8) -0.0022(10)
    C16 0.0338(9) 0.0273(9) 0.0380(10) -0.0042(7) 0.0030(7) 0.0027(8)
    C17 0.0316(8) 0.0256(9) 0.0351(9) -0.0043(7) -0.0032(7) 0.0043(7)
    C18 0.0398(10) 0.0342(10) 0.0486(12) -0.0117(8) 0.0006(8) 0.0005(9)
    C19 0.0628(13) 0.0295(11) 0.0572(14) -0.0143(9) -0.0015(10) 0.0012(10)
    C20 0.0620(13) 0.0291(10) 0.0458(12) 0.0055(9) -0.0047(10) -0.0037(9)
    C21 0.0407(10) 0.0443(12) 0.0478(12) 0.0025(8) 0.0027(9) -0.0048(10)
    C22 0.0359(9) 0.0337(10) 0.0454(12) -0.0068(7) 0.0041(8) 0.0002(9)
_geom_special_details
;
All e.s.d.'s (except the e.s.d. in the dihedral angle between two l.s. planes)
are estimated using the full covariance matrix. The cell e.s.d.'s are taken
into account individually in the estimation of e.s.d.'s in distances, angles
and torsion angles; correlations between e.s.d.'s in cell parameters are only
used when they are defined by crystal symmetry. An approximate (isotropic)
treatment of cell e.s.d.'s is used for estimating e.s.d.'s involving l.s.
planes.
;
loop_
    _geom_bond_atom_site_label_1
    _geom_bond_atom_site_label_2
    _geom_bond_site_symmetry_2
    _geom_bond_distance
    _geom_bond_publ_flag
    N1 C2 . 1.383(3) ?
    N1 C9 . 1.424(3) ?
    N1 C16 . 1.475(2) ?
    C2 O3 . 1.213(2) ?
    C2 O4 . 1.333(2) ?
    O4 C5 . 1.474(2) ?
    C5 C7 . 1.512(3) ?
    C5 C8 . 1.516(3) ?
    C5 C6 . 1.520(3) ?
    C6 H6A . 0.9800 ?
    C6 H6B . 0.9800 ?
    C6 H6C . 0.9800 ?
    C7 H7A . 0.9800 ?
    C7 H7B . 0.9800 ?
    C7 H7C . 0.9800 ?
    C8 H8A . 0.9800 ?
    C8 H8B . 0.9800 ?
    C8 H8C . 0.9800 ?
    C9 N10 . 1.331(3) ?
    C9 C14 . 1.403(3) ?
    N10 C11 . 1.342(3) ?
    C11 C12 . 1.377(3) ?
    C11 H11 . 0.9500 ?
    C12 C13 . 1.390(3) ?
    C12 H12 . 0.9500 ?
    C13 C14 . 1.381(3) ?
    C13 C15 . 1.507(3) ?
    C14 H14 . 0.9500 ?
    C15 H15A . 0.9800 ?
    C15 H15B . 0.9800 ?
    C15 H15C . 0.9800 ?
    C16 C17 . 1.512(3) ?
    C16 H16A . 0.9900 ?
    C16 H16B . 0.9900 ?
    C17 C22 . 1.388(3) ?
    C17 C18 . 1.389(3) ?
    C18 C19 . 1.388(3) ?
    C18 H18 . 0.9500 ?
    C19 C20 . 1.379(3) ?
    C19 H19 . 0.9500 ?
    C20 C21 . 1.383(3) ?
    C20 H20 . 0.9500 ?
    C21 C22 . 1.386(3) ?
    C21 H21 . 0.9500 ?
    C22 H22 . 0.9500 ?
loop_
    _geom_angle_atom_site_label_1
    _geom_angle_atom_site_label_2
    _geom_angle_atom_site_label_3
    _geom_angle_site_symmetry_1
    _geom_angle_site_symmetry_3
    _geom_angle
    _geom_angle_publ_flag
    C2 N1 C9 . . 122.86(15) ?
    C2 N1 C16 . . 118.75(16) ?
    C9 N1 C16 . . 117.88(15) ?
    O3 C2 O4 . . 124.64(19) ?
    O3 C2 N1 . . 125.50(18) ?
    O4 C2 N1 . . 109.86(15) ?
    C2 O4 C5 . . 120.92(14) ?
    O4 C5 C7 . . 101.60(15) ?
    O4 C5 C8 . . 110.50(17) ?
    C7 C5 C8 . . 111.09(18) ?
    O4 C5 C6 . . 109.95(15) ?
    C7 C5 C6 . . 110.71(19) ?
    C8 C5 C6 . . 112.47(17) ?
    C5 C6 H6A . . 109.5 ?
    C5 C6 H6B . . 109.5 ?
    H6A C6 H6B . . 109.5 ?
    C5 C6 H6C . . 109.5 ?
    H6A C6 H6C . . 109.5 ?
    H6B C6 H6C . . 109.5 ?
    C5 C7 H7A . . 109.5 ?
    C5 C7 H7B . . 109.5 ?
    H7A C7 H7B . . 109.5 ?
    C5 C7 H7C . . 109.5 ?
    H7A C7 H7C . . 109.5 ?
    H7B C7 H7C . . 109.5 ?
    C5 C8 H8A . . 109.5 ?
    C5 C8 H8B . . 109.5 ?
    H8A C8 H8B . . 109.5 ?
    C5 C8 H8C . . 109.5 ?
    H8A C8 H8C . . 109.5 ?
    H8B C8 H8C . . 109.5 ?
    N10 C9 C14 . . 122.13(19) ?
    N10 C9 N1 . . 113.83(16) ?
    C14 C9 N1 . . 124.04(17) ?
    C9 N10 C11 . . 117.88(18) ?
    N10 C11 C12 . . 123.88(19) ?
    N10 C11 H11 . . 118.1 ?
    C12 C11 H11 . . 118.1 ?
    C11 C12 C13 . . 118.26(19) ?
    C11 C12 H12 . . 120.9 ?
    C13 C12 H12 . . 120.9 ?
    C14 C13 C12 . . 118.64(18) ?
    C14 C13 C15 . . 120.26(18) ?
    C12 C13 C15 . . 121.11(19) ?
    C13 C14 C9 . . 119.18(18) ?
    C13 C14 H14 . . 120.4 ?
    C9 C14 H14 . . 120.4 ?
    C13 C15 H15A . . 109.5 ?
    C13 C15 H15B . . 109.5 ?
    H15A C15 H15B . . 109.5 ?
    C13 C15 H15C . . 109.5 ?
    H15A C15 H15C . . 109.5 ?
    H15B C15 H15C . . 109.5 ?
    N1 C16 C17 . . 114.19(14) ?
    N1 C16 H16A . . 108.7 ?
    C17 C16 H16A . . 108.7 ?
    N1 C16 H16B . . 108.7 ?
    C17 C16 H16B . . 108.7 ?
    H16A C16 H16B . . 107.6 ?
    C22 C17 C18 . . 118.39(18) ?
    C22 C17 C16 . . 122.65(16) ?
    C18 C17 C16 . . 118.94(16) ?
    C19 C18 C17 . . 120.95(18) ?
    C19 C18 H18 . . 119.5 ?
    C17 C18 H18 . . 119.5 ?
    C20 C19 C18 . . 120.19(19) ?
    C20 C19 H19 . . 119.9 ?
    C18 C19 H19 . . 119.9 ?
    C19 C20 C21 . . 119.30(19) ?
    C19 C20 H20 . . 120.3 ?
    C21 C20 H20 . . 120.3 ?
    C20 C21 C22 . . 120.57(19) ?
    C20 C21 H21 . . 119.7 ?
    C22 C21 H21 . . 119.7 ?
    C21 C22 C17 . . 120.60(18) ?
    C21 C22 H22 . . 119.7 ?
    C17 C22 H22 . . 119.7 ?
loop_
    _geom_torsion_atom_site_label_1
    _geom_torsion_atom_site_label_2
    _geom_torsion_atom_site_label_3
    _geom_torsion_atom_site_label_4
    _geom_torsion_site_symmetry_1
    _geom_torsion_site_symmetry_2
    _geom_torsion_site_symmetry_3
    _geom_torsion_site_symmetry_4
    _geom_torsion
    _geom_torsion_publ_flag
    C9 N1 C2 O3 . . . . -6.7(3) ?
    C16 N1 C2 O3 . . . . -178.23(17) ?
    C9 N1 C2 O4 . . . . 173.65(15) ?
    C16 N1 C2 O4 . . . . 2.1(2) ?
    O3 C2 O4 C5 . . . . 7.6(3) ?
    N1 C2 O4 C5 . . . . -172.67(14) ?
    C2 O4 C5 C7 . . . . 175.46(17) ?
    C2 O4 C5 C8 . . . . -66.6(2) ?
    C2 O4 C5 C6 . . . . 58.2(2) ?
    C2 N1 C9 N10 . . . . -169.13(16) ?
    C16 N1 C9 N10 . . . . 2.5(2) ?
    C2 N1 C9 C14 . . . . 10.6(3) ?
    C16 N1 C9 C14 . . . . -177.75(16) ?
    C14 C9 N10 C11 . . . . 0.1(3) ?
    N1 C9 N10 C11 . . . . 179.83(16) ?
    C9 N10 C11 C12 . . . . -1.1(3) ?
    N10 C11 C12 C13 . . . . 0.5(3) ?
    C11 C12 C13 C14 . . . . 1.0(3) ?
    C11 C12 C13 C15 . . . . -178.86(18) ?
    C12 C13 C14 C9 . . . . -1.9(3) ?
    C15 C13 C14 C9 . . . . 177.99(16) ?
    N10 C9 C14 C13 . . . . 1.4(3) ?
    N1 C9 C14 C13 . . . . -178.34(15) ?
    C2 N1 C16 C17 . . . . 78.3(2) ?
    C9 N1 C16 C17 . . . . -93.7(2) ?
    N1 C16 C17 C22 . . . . 18.4(3) ?
    N1 C16 C17 C18 . . . . -163.51(17) ?
    C22 C17 C18 C19 . . . . -0.7(3) ?
    C16 C17 C18 C19 . . . . -178.88(19) ?
    C17 C18 C19 C20 . . . . 0.3(4) ?
    C18 C19 C20 C21 . . . . -0.1(4) ?
    C19 C20 C21 C22 . . . . 0.4(3) ?
    C20 C21 C22 C17 . . . . -0.9(3) ?
    C18 C17 C22 C21 . . . . 1.0(3) ?
    C16 C17 C22 C21 . . . . 179.10(19) ?
data_global
_journal_date_recd_electronic     2008-10-07
_journal_date_accepted     2008-10-22
_journal_name_full     'Acta Crystallographica, Section E'
_journal_year     2008
_journal_volume     64
_journal_issue     11
_journal_page_first     o2222
_journal_page_last     o2222
_journal_paper_category     QO
_journal_coeditor_code     ZL2149
_publ_contact_author_name     'Stefan Laufer'
_publ_contact_author_address
;
Institute of Pharmacy
Department of Pharmaceutical and Medicinal Chemistry
Eberhard-Karls-University T\"ubingen
Auf der Morgenstelle 8
72076 T\"ubingen
Germany
;
_publ_contact_author_email     'stefan.laufer@uni-tuebingen.de'
_publ_contact_author_fax     '+497071-29 72459'
_publ_contact_author_phone     '+497071-29 5037'
_publ_section_title
;
<i>tert</i>-Butyl <i>N</i>-benzyl-<i>N</i>-(4-methyl-2-pyridyl)carbamate
;
loop_
    _publ_author_name
    _publ_author_address
    'Koch, Pierre'
;
Institute of Pharmacy
Department of Pharmaceutical and Medicinal Chemistry
Eberhard-Karls-University T\"ubingen
Auf der Morgenstelle 8
72076 T\"ubingen
Germany
;
    'Schollmeyer, Dieter'
;
Department of Organic Chemistry
Johannes Gutenberg-University Mainz
Duesbergweg 10-14
D-55099 Mainz
Germany
;
    'Laufer, Stefan'
;
Institute of Pharmacy
Department of Pharmaceutical and Medicinal Chemistry
Eberhard-Karls-University T\"ubingen
Auf der Morgenstelle 8
72076 T\"ubingen
Germany
;
