# Supplementary material for: tert-Butyl N-benzyl-N-(4-methyl-2-pyrid­yl)carbamate
Source: Acta Crystallogr Sect E Struct Rep Online. 2008 Oct 31;64(Pt 11):o2222. doi: 10.1107/S1600536808034491 (PMC2959588; doi:10.1107/S1600536808034491)
Supplement: Supplementary file 2 [file e-64-o2222-Isup2.hkl]

# 
# h,k,l, Fc-squared, Fo-squared, sigma(Fo-squared) and status flag 
# 
data_I
_shelx_title ' pk02005 in P -1' 
_shelx_refln_list_code          4 
_shelx_F_calc_maximum       96.26 
_exptl_crystal_F_000       320.00 
_reflns_d_resolution_high  0.8209 
 
loop_ 
 _symmetry_equiv_pos_as_xyz 
 'x, y, z' 
 '-x, -y, -z' 
 
_cell_length_a     5.9090 
_cell_length_b     9.7779 
_cell_length_c    14.1994 
_cell_angle_alpha  89.683 
_cell_angle_beta   87.968 
_cell_angle_gamma  83.963 
 
_shelx_F_squared_multiplier     1.000 
 
loop_ 
 _refln_index_h 
 _refln_index_k 
 _refln_index_l 
 _refln_F_squared_calc 
 _refln_F_squared_meas 
 _refln_F_squared_sigma 
 _refln_observed_status 
   1   0   0      277.28      247.93      6.85 o 
   2   0   0       10.21       13.69      0.90 o 
   3   0   0        6.84        7.36      0.26 o 
   4   0   0      138.47      164.27     18.68 o 
   5   0   0        2.59        1.49      0.25 o 
   6   0   0        0.03       -0.17      0.17 o 
   7   0   0        7.65        8.33      0.47 o 
  -7   1   0        0.90        1.37      0.12 o 
  -6   1   0        0.73        0.89      0.18 o 
  -5   1   0       33.57       29.51      0.93 o 
  -4   1   0      351.09      354.99     10.46 o 
  -3   1   0       17.79       15.93      0.52 o 
  -2   1   0     1935.56     1937.37     30.23 o 
  -1   1   0       56.09       51.69      3.00 o 
   0   1   0       49.31       43.87      1.96 o 
   1   1   0      501.80      468.17     16.09 o 
   2   1   0      126.90      123.73      1.16 o 
   3   1   0       73.54       78.68      2.26 o 
   4   1   0       36.00       31.48      0.64 o 
   5   1   0       50.23       45.69      0.88 o 
   6   1   0        1.05        1.35      0.19 o 
   7   1   0       21.30       20.87      0.77 o 
  -6   2   0        8.87        9.22      0.32 o 
  -5   2   0        2.66        1.81      0.32 o 
  -4   2   0      333.51      316.50      5.06 o 
  -3   2   0       24.95       29.61      0.56 o 
  -2   2   0      425.65      436.29     14.73 o 
  -1   2   0      237.64      201.92     10.38 o 
   0   2   0     5438.98     5699.07    462.55 o 
   1   2   0      162.71      139.50     10.49 o 
   2   2   0      124.94      119.28      5.95 o 
   3   2   0       45.69       47.13      1.76 o 
   4   2   0        1.17        1.76      0.15 o 
   5   2   0      292.12      290.35     11.62 o 
   6   2   0       13.39       11.43      0.36 o 
   7   2   0        0.05       -0.06      0.16 o 
  -6   3   0        6.23        5.97      0.26 o 
  -5   3   0       24.38       23.20      1.12 o 
  -4   3   0        7.76        9.34      0.53 o 
  -3   3   0        0.54        0.82      0.11 o 
  -2   3   0       89.53       81.47      5.50 o 
  -1   3   0       96.59      100.31     11.24 o 
   0   3   0      304.27      280.98     23.76 o 
   1   3   0       50.94       31.84      0.71 o 
   2   3   0      603.61      610.89     23.63 o 
   3   3   0       65.65       66.96      4.13 o 
   4   3   0      189.64      182.42      2.17 o 
   5   3   0      295.43      317.54     33.72 o 
   6   3   0       55.85       56.34      1.67 o 
   7   3   0       13.41       14.06      0.87 o 
  -6   4   0        2.76        2.73      0.29 o 
  -5   4   0       35.16       34.66      0.77 o 
  -4   4   0       78.28       77.54      1.30 o 
  -3   4   0       17.58       20.84      1.88 o 
  -2   4   0        0.07        0.09      0.11 o 
  -1   4   0      104.60       98.50     12.89 o 
   0   4   0       37.87       30.49      3.98 o 
   1   4   0     1544.89     1612.82    115.57 o 
   2   4   0       41.77       42.43      1.87 o 
   3   4   0       63.76       65.70      1.83 o 
   4   4   0      370.31      342.36     11.04 o 
   5   4   0      427.35      407.97     11.45 o 
   6   4   0        2.71        2.70      0.19 o 
  -6   5   0        1.36        1.25      0.12 o 
  -5   5   0      114.18      107.88      3.96 o 
  -4   5   0       42.87       44.19      2.80 o 
  -3   5   0      105.66       96.20      9.21 o 
  -2   5   0        4.11        3.69      0.52 o 
  -1   5   0      180.17      208.19     28.05 o 
   0   5   0      299.48      269.44     35.33 o 
   1   5   0       61.11       52.73      2.16 o 
   2   5   0       43.79       44.79      1.36 o 
   3   5   0        6.56        7.26      0.64 o 
   4   5   0        5.92        5.61      0.23 o 
   5   5   0       25.90       25.96      1.18 o 
   6   5   0        9.42        9.54      0.32 o 
  -5   6   0       13.30       13.70      1.46 o 
  -4   6   0       69.69       62.76      3.06 o 
  -3   6   0       87.24       92.76      5.69 o 
  -2   6   0       36.85       37.49      3.53 o 
  -1   6   0      172.32      160.32     19.99 o 
   0   6   0       68.42       66.06      4.00 o 
   1   6   0      520.62      469.18     27.83 o 
   2   6   0        1.80        1.89      0.20 o 
   3   6   0       43.10       36.35      1.37 o 
   4   6   0      147.91      135.81      3.97 o 
   5   6   0       20.55       18.58      1.21 o 
   6   6   0        8.77       11.49      0.39 o 
  -5   7   0       21.89       20.76      1.59 o 
  -4   7   0        5.61        4.57      0.49 o 
  -3   7   0        0.60        1.06      0.17 o 
  -2   7   0       18.06       17.03      1.86 o 
  -1   7   0       96.42       90.42     13.46 o 
   0   7   0        0.25        0.11      0.12 o 
   1   7   0       11.41        9.72      0.81 o 
   2   7   0       12.64       11.91      0.88 o 
   3   7   0       72.48       58.07      2.05 o 
   4   7   0       38.98       32.67      0.92 o 
   5   7   0       27.65       30.57      3.17 o 
   6   7   0        2.63        3.36      0.56 o 
  -4   8   0        1.01        0.91      0.15 o 
  -3   8   0        0.03        0.12      0.15 o 
  -2   8   0       13.84       10.50      0.97 o 
  -1   8   0       66.46       57.50      6.25 o 
   0   8   0       65.98       65.67      5.06 o 
   1   8   0      449.28      416.44     31.38 o 
   2   8   0        0.89        0.64      0.15 o 
   3   8   0       16.26       20.40      0.69 o 
   4   8   0        1.01        0.72      0.16 o 
   5   8   0        4.82        4.79      0.69 o 
  -4   9   0        4.39        4.10      0.17 o 
  -3   9   0        2.77        2.29      0.20 o 
  -2   9   0       28.65       27.88      2.58 o 
  -1   9   0      115.87      110.40      9.89 o 
   0   9   0      365.77      340.62     33.50 o 
   1   9   0       27.93       28.58      1.92 o 
   2   9   0      231.19      203.21     24.95 o 
   3   9   0       15.40       15.76      1.81 o 
   4   9   0       56.48       51.34      4.89 o 
   5   9   0        2.97        2.64      0.43 o 
  -3  10   0        0.04        0.07      0.13 o 
  -2  10   0       49.68       48.21      4.15 o 
  -1  10   0        2.37        2.65      0.25 o 
   0  10   0        0.08        0.26      0.15 o 
   1  10   0        7.91        6.31      0.89 o 
   2  10   0        0.09       -0.05      0.24 o 
   3  10   0        3.62        3.97      0.39 o 
   4  10   0        4.42        3.75      0.39 o 
  -2  11   0      133.11      138.96     12.69 o 
  -1  11   0       17.17       18.82      1.18 o 
   0  11   0        2.42        1.94      0.22 o 
   1  11   0        5.91        5.49      0.47 o 
   2  11   0       13.29       11.63      0.87 o 
   3  11   0        0.02        0.11      0.12 o 
  -3 -11   1        3.34        2.60      0.21 o 
  -2 -11   1       24.70       26.60      2.73 o 
  -1 -11   1        8.61        8.68      0.92 o 
   0 -11   1        3.24        2.82      0.40 o 
   1 -11   1       26.75       28.79      1.91 o 
   2 -11   1       29.16       27.76      1.79 o 
  -4 -10   1        0.59        1.11      0.15 o 
  -3 -10   1        1.44        1.12      0.45 o 
  -2 -10   1       51.32       45.98      3.77 o 
  -1 -10   1       14.32       14.73      2.13 o 
   0 -10   1        6.90        6.87      1.31 o 
   1 -10   1        1.59        1.35      0.24 o 
   2 -10   1       12.05       12.52      1.15 o 
   3 -10   1       17.19       15.84      0.85 o 
  -5  -9   1        0.00        0.09      0.11 o 
  -4  -9   1        3.80        4.57      0.23 o 
  -3  -9   1        8.06        8.09      1.07 o 
  -2  -9   1       25.42       20.39      2.34 o 
  -1  -9   1      198.82      179.33     23.21 o 
   0  -9   1        0.17        0.35      0.18 o 
   1  -9   1       73.10       66.48      7.32 o 
   2  -9   1       69.07       67.71      5.92 o 
   3  -9   1       63.26       60.83      5.44 o 
   4  -9   1        0.66        1.03      0.12 o 
  -5  -8   1        1.75        2.49      0.18 o 
  -4  -8   1        8.20        8.29      0.54 o 
  -3  -8   1       36.24       34.58      2.78 o 
  -2  -8   1       89.50       72.73      6.41 o 
  -1  -8   1        8.45        6.88      0.81 o 
   0  -8   1       90.50       92.08     11.39 o 
   1  -8   1        9.17        8.10      0.90 o 
   2  -8   1       12.32        9.81      1.28 o 
   3  -8   1        2.40        1.66      0.20 o 
   4  -8   1        0.16       -0.06      0.16 o 
  -6  -7   1        1.10        1.14      0.20 o 
  -5  -7   1        6.44        8.56      0.94 o 
  -4  -7   1       83.45       62.20      2.44 o 
  -3  -7   1        2.10        2.12      0.17 o 
  -2  -7   1        4.71        4.58      0.21 o 
  -1  -7   1       12.29       13.74      1.67 o 
   0  -7   1      329.43      300.03     28.46 o 
   1  -7   1        0.92        1.18      0.14 o 
   2  -7   1        0.70        1.99      0.18 o 
   3  -7   1       45.38       47.47      3.60 o 
   4  -7   1        1.73        1.99      0.28 o 
   5  -7   1        0.15        0.15      0.19 o 
  -6  -6   1       13.10       13.41      0.34 o 
  -5  -6   1       41.13       41.85      0.84 o 
  -4  -6   1       65.01       58.97      1.03 o 
  -3  -6   1       29.18       22.26      0.49 o 
  -2  -6   1       16.98       18.16      0.97 o 
  -1  -6   1       44.97       44.46      2.75 o 
   0  -6   1       19.20       18.26      2.13 o 
   1  -6   1       90.90       83.02     12.34 o 
   2  -6   1        4.06        3.06      0.31 o 
   3  -6   1       32.59       29.05      2.60 o 
   4  -6   1       63.11       64.14      3.74 o 
   5  -6   1       12.17       15.72      0.39 o 
  -6  -5   1        0.02        0.16      0.27 o 
  -5  -5   1       39.80       41.09      3.67 o 
  -4  -5   1        5.05        5.69      0.25 o 
  -3  -5   1        3.65        2.60      0.42 o 
  -2  -5   1      156.36      184.87      4.79 o 
  -1  -5   1      894.95      910.95     29.65 o 
   0  -5   1       40.47       40.81      3.35 o 
   1  -5   1      399.33      377.04     41.63 o 
   2  -5   1        0.38        0.01      0.16 o 
   3  -5   1      157.34      158.79     10.52 o 
   4  -5   1      330.93      339.09     11.19 o 
   5  -5   1        0.93        0.75      0.19 o 
   6  -5   1        5.71        5.95      0.21 o 
  -6  -4   1       70.05       64.21      1.61 o 
  -5  -4   1      529.81      509.70      4.56 o 
  -4  -4   1        1.64        1.18      0.15 o 
  -3  -4   1       61.63       55.39      0.85 o 
  -2  -4   1     1077.32     1122.31     63.63 o 
  -1  -4   1        5.50        5.85      0.20 o 
   0  -4   1      157.83      144.34     11.72 o 
   1  -4   1      114.78      100.47     12.61 o 
   2  -4   1     1231.83     1267.87    143.15 o 
   3  -4   1       25.08       23.42      2.08 o 
   4  -4   1       12.36       11.50      0.87 o 
   5  -4   1        8.50       10.69      0.51 o 
   6  -4   1        7.81        9.31      0.29 o 
  -7  -3   1       19.97       22.14      0.86 o 
  -6  -3   1       66.99       67.79      2.87 o 
  -5  -3   1      117.79      117.44      6.88 o 
  -4  -3   1        5.67        6.30      0.23 o 
  -3  -3   1      197.02      211.87      2.04 o 
  -2  -3   1       56.93       57.44      2.80 o 
  -1  -3   1      202.43      196.30      5.79 o 
   0  -3   1        6.01        5.84      0.31 o 
   1  -3   1     1443.41     1420.35    198.13 o 
   2  -3   1      154.71      146.45      1.58 o 
   3  -3   1        4.97        4.62      0.18 o 
   4  -3   1       18.09       19.44      0.45 o 
   5  -3   1        0.90        1.14      0.18 o 
   6  -3   1        8.17        8.67      0.29 o 
  -7  -2   1        5.12        5.65      0.20 o 
  -6  -2   1       38.17       35.26      0.77 o 
  -5  -2   1        6.67        6.21      0.25 o 
  -4  -2   1       64.24       61.60      0.96 o 
  -3  -2   1      338.28      318.55     19.33 o 
  -2  -2   1      169.83      176.77      5.18 o 
  -1  -2   1      620.38      559.01     30.10 o 
   0  -2   1     1643.23     1597.36    131.23 o 
   1  -2   1       79.49       77.17      6.52 o 
   2  -2   1        4.23        4.55      0.30 o 
   3  -2   1       84.74       86.53      1.62 o 
   4  -2   1      113.08      119.49      1.49 o 
   5  -2   1        0.31        0.21      0.17 o 
   6  -2   1       10.94       10.66      0.49 o 
  -7  -1   1        4.78        4.65      0.19 o 
  -6  -1   1       41.99       38.60      1.68 o 
  -5  -1   1        0.04       -0.03      0.19 o 
  -4  -1   1        5.44        4.20      0.39 o 
  -3  -1   1       35.60       41.11      1.12 o 
  -2  -1   1      340.69      331.41     16.46 o 
  -1  -1   1     1679.15     1609.04     49.16 o 
   0  -1   1     1861.34     1984.47    101.71 o 
   1  -1   1      490.91      472.50      6.68 o 
   2  -1   1       69.62       63.34      1.23 o 
   3  -1   1      114.05      109.57      4.30 o 
   4  -1   1        1.06        1.29      0.14 o 
   5  -1   1        4.51        3.82      0.22 o 
   6  -1   1       24.68       24.80      1.83 o 
   7  -1   1        4.82        5.18      0.19 o 
  -7   0   1       19.46       16.51      0.34 o 
  -6   0   1       26.47       25.98      0.54 o 
  -5   0   1      158.06      138.61      1.90 o 
  -4   0   1       33.35       28.64      2.15 o 
  -3   0   1      144.01      144.88      4.72 o 
  -2   0   1        1.73        1.77      0.11 o 
  -1   0   1     8004.49     8470.64    382.50 o 
   0   0   1      366.99      352.74     12.55 o 
   1   0   1       32.45       36.91      1.32 o 
   2   0   1      204.21      201.09      3.11 o 
   3   0   1      796.61      851.65     27.38 o 
   4   0   1      231.42      238.83     15.83 o 
   5   0   1        1.14        1.89      0.17 o 
   6   0   1        3.69        3.97      0.25 o 
   7   0   1       11.50       11.17      0.66 o 
  -7   1   1        1.40        0.92      0.11 o 
  -6   1   1       14.78       14.69      0.41 o 
  -5   1   1       44.32       40.50      2.58 o 
  -4   1   1       38.72       41.78      0.77 o 
  -3   1   1      177.89      186.05      1.81 o 
  -2   1   1        0.05        0.49      0.11 o 
  -1   1   1      467.10      436.62     32.31 o 
   0   1   1     1743.76     1772.30    208.03 o 
   1   1   1     1362.87     1233.81    104.02 o 
   2   1   1        4.29        6.01      0.14 o 
   3   1   1       11.47       14.75      0.71 o 
   4   1   1       13.94       12.92      1.99 o 
   5   1   1        0.30        0.32      0.24 o 
   6   1   1        0.75        0.67      0.16 o 
   7   1   1        0.02        0.08      0.13 o 
  -6   2   1       37.08       33.72      1.36 o 
  -5   2   1      154.08      147.85      1.82 o 
  -4   2   1        0.37        0.58      0.13 o 
  -3   2   1       13.95       11.78      0.26 o 
  -2   2   1        0.36        0.51      0.09 o 
  -1   2   1     6330.89     6895.41    752.67 o 
   0   2   1      169.87      160.58     23.60 o 
   1   2   1       84.90       71.78      8.11 o 
   2   2   1      110.56      120.32      8.78 o 
   3   2   1       71.95       76.58      6.46 o 
   4   2   1        7.51        5.13      0.48 o 
   5   2   1        0.16        0.89      0.51 o 
   6   2   1       26.16       27.65      2.39 o 
   7   2   1        0.01       -0.04      0.11 o 
  -6   3   1        0.80        0.90      0.18 o 
  -5   3   1        2.47        3.10      0.22 o 
  -4   3   1       53.45       50.64      3.17 o 
  -3   3   1        0.73        1.29      0.12 o 
  -2   3   1       91.72       92.46      5.74 o 
  -1   3   1      680.09      696.90     83.85 o 
   0   3   1      104.39       84.29     14.90 o 
   1   3   1       28.92       28.52      1.06 o 
   2   3   1        9.03       11.74      1.03 o 
   3   3   1       14.87       16.42      1.84 o 
   4   3   1       91.55       86.96      7.46 o 
   5   3   1      316.56      311.39     22.03 o 
   6   3   1        7.32        8.41      0.92 o 
   7   3   1        2.80        2.62      0.16 o 
  -6   4   1        0.27        0.57      0.19 o 
  -5   4   1      112.76      115.19      6.79 o 
  -4   4   1      165.74      148.14      7.79 o 
  -3   4   1       14.93       14.08      0.64 o 
  -2   4   1       22.17       14.94      1.84 o 
  -1   4   1      782.25      767.79    117.33 o 
   0   4   1      654.35      613.33    105.73 o 
   1   4   1      314.68      305.98     38.25 o 
   2   4   1      420.36      430.49     29.30 o 
   3   4   1      221.60      225.77     17.62 o 
   4   4   1      248.97      231.21     15.57 o 
   5   4   1      248.62      242.46     20.03 o 
   6   4   1       33.15       30.85      2.62 o 
  -6   5   1       24.24       25.48      1.47 o 
  -5   5   1        7.05        7.09      0.76 o 
  -4   5   1       83.03       81.21      6.78 o 
  -3   5   1       54.97       51.53      6.20 o 
  -2   5   1      385.63      358.01     52.14 o 
  -1   5   1       11.03        9.72      0.92 o 
   0   5   1       41.30       43.98      7.10 o 
   1   5   1        0.13        0.20      0.10 o 
   2   5   1      346.74      359.09     58.31 o 
   3   5   1       30.77       30.73      3.52 o 
   4   5   1      440.27      416.89     53.44 o 
   5   5   1        0.15        0.29      0.18 o 
   6   5   1       11.73       10.65      1.26 o 
  -5   6   1        0.56        0.60      0.15 o 
  -4   6   1       67.20       61.72      5.16 o 
  -3   6   1       65.59       65.07      9.32 o 
  -2   6   1       23.32       23.98      4.09 o 
  -1   6   1       94.01       96.64     17.48 o 
   0   6   1      717.18      652.29    114.46 o 
   1   6   1       14.54        7.80      1.09 o 
   2   6   1       10.14        8.09      0.86 o 
   3   6   1        5.62        8.30      0.96 o 
   4   6   1        6.89        7.34      0.69 o 
   5   6   1       55.19       54.96      2.94 o 
   6   6   1        0.19        0.58      0.13 o 
  -5   7   1        7.19        8.02      0.86 o 
  -4   7   1       28.50       28.77      1.36 o 
  -3   7   1        2.95        2.40      0.25 o 
  -2   7   1        0.00        0.30      0.33 o 
  -1   7   1        5.05        5.45      1.28 o 
   0   7   1      642.53      586.11    108.05 o 
   1   7   1        0.01        0.22      0.12 o 
   2   7   1       64.42       53.33      6.83 o 
   3   7   1      220.39      184.22     24.79 o 
   4   7   1       51.00       44.30      4.95 o 
   5   7   1        0.33        0.43      0.15 o 
   6   7   1        4.30        6.06      0.93 o 
  -4   8   1        1.20        0.85      0.13 o 
  -3   8   1        2.16        1.96      0.33 o 
  -2   8   1       89.19       85.41     11.17 o 
  -1   8   1       95.22       92.66     13.66 o 
   0   8   1      261.37      234.30     41.54 o 
   1   8   1      110.57       93.48     13.84 o 
   2   8   1        5.22        2.84      0.73 o 
   3   8   1        0.01        0.04      0.16 o 
   4   8   1        8.95        4.91      0.42 o 
   5   8   1        0.71        1.03      0.14 o 
  -4   9   1        3.91        3.36      0.26 o 
  -3   9   1       20.28       19.99      2.06 o 
  -2   9   1       64.18       57.01      7.43 o 
  -1   9   1       16.38       19.36      1.11 o 
   0   9   1       31.82       30.05      5.76 o 
   1   9   1      204.65      184.08     32.04 o 
   2   9   1        0.12        0.13      0.16 o 
   3   9   1      111.73       97.61     15.81 o 
   4   9   1        3.18        2.65      0.49 o 
   5   9   1       11.54       17.66      3.45 o 
  -3  10   1        4.37        2.48      0.19 o 
  -2  10   1       18.94       18.68      2.50 o 
  -1  10   1       13.43       17.57      2.79 o 
   0  10   1        9.21       10.32      1.70 o 
   1  10   1        0.12        0.03      0.38 o 
   2  10   1       19.46       18.71      2.70 o 
   3  10   1        1.04        0.99      0.28 o 
   4  10   1        0.76        1.00      0.34 o 
  -2  11   1       56.08       54.76      5.61 o 
  -1  11   1       18.61       16.90      2.89 o 
   0  11   1       28.48       27.11      3.62 o 
   1  11   1       72.09       70.40     10.87 o 
   2  11   1        3.89        5.67      1.29 o 
   3  11   1        7.46        7.58      1.34 o 
  -3 -11   2        2.48        1.98      0.14 o 
  -2 -11   2        3.49        2.64      0.37 o 
  -1 -11   2       14.13       13.55      2.11 o 
   0 -11   2        0.62        0.65      0.13 o 
   1 -11   2       54.85       55.80      8.09 o 
  -4 -10   2        0.50        0.01      0.12 o 
  -3 -10   2       29.54       26.45      3.95 o 
  -2 -10   2        0.90        0.53      0.15 o 
  -1 -10   2        9.49        7.78      1.46 o 
   0 -10   2       31.70       31.92      4.87 o 
   1 -10   2       86.92       90.43     12.74 o 
   2 -10   2      133.63      123.53     16.35 o 
   3 -10   2       15.33       16.48      2.16 o 
  -5  -9   2        0.36        0.32      0.10 o 
  -4  -9   2       15.89       12.52      1.05 o 
  -3  -9   2       89.44       75.76     10.03 o 
  -2  -9   2       35.71       30.12      4.08 o 
  -1  -9   2        0.10        0.30      0.15 o 
   0  -9   2       41.86       36.77      5.21 o 
   1  -9   2      291.95      291.63     46.36 o 
   2  -9   2        3.45        4.43      0.68 o 
   3  -9   2        0.42        0.78      0.15 o 
   4  -9   2        5.66        6.94      0.78 o 
  -5  -8   2        0.00       -0.03      0.13 o 
  -4  -8   2        0.12        0.34      0.32 o 
  -3  -8   2      180.00      135.99     14.18 o 
  -2  -8   2        5.53        6.19      0.59 o 
  -1  -8   2       52.11       41.72      5.13 o 
   0  -8   2        2.06        1.37      0.17 o 
   1  -8   2       71.76       64.98     10.30 o 
   2  -8   2       38.96       35.58      5.83 o 
   3  -8   2        0.85        1.95      0.20 o 
   4  -8   2        7.49        7.26      0.73 o 
  -6  -7   2        3.16        3.65      0.30 o 
  -5  -7   2       20.64       22.65      1.45 o 
  -4  -7   2       58.45       58.28      3.30 o 
  -3  -7   2      148.20      133.98      8.98 o 
  -2  -7   2        2.75        2.32      0.21 o 
  -1  -7   2      164.83      136.87     16.64 o 
   0  -7   2       39.62       37.03      4.82 o 
   1  -7   2       17.58       14.73      2.70 o 
   2  -7   2       31.05       33.80      5.56 o 
   3  -7   2        8.01        8.39      0.78 o 
   4  -7   2       15.63       15.40      1.53 o 
   5  -7   2        1.94        2.29      0.16 o 
  -6  -6   2        2.92        2.74      0.28 o 
  -5  -6   2       37.00       34.68      0.70 o 
  -4  -6   2       44.11       39.65      3.24 o 
  -3  -6   2        1.59        2.12      0.15 o 
  -2  -6   2        2.28        2.91      0.15 o 
  -1  -6   2      133.07      147.30     16.99 o 
   0  -6   2       61.94       59.52      7.22 o 
   1  -6   2       12.45        9.62      1.22 o 
   2  -6   2       83.92       85.10     12.97 o 
   3  -6   2       67.45       65.02      7.51 o 
   4  -6   2        8.79        8.43      1.19 o 
   5  -6   2        0.03        0.97      0.36 o 
  -6  -5   2       28.47       24.99      1.23 o 
  -5  -5   2        7.89        8.04      0.57 o 
  -4  -5   2       27.54       27.52      1.65 o 
  -3  -5   2        4.57        6.87      0.45 o 
  -2  -5   2      120.29      118.15      3.78 o 
  -1  -5   2      695.64      704.23     48.81 o 
   0  -5   2       13.97       13.09      1.33 o 
   1  -5   2      166.93      150.54     25.65 o 
   2  -5   2      283.11      286.92     50.84 o 
   3  -5   2       79.46       80.42      9.52 o 
   4  -5   2       89.72       89.03      7.35 o 
   5  -5   2       14.25       16.30      1.69 o 
   6  -5   2       21.15       22.95      1.92 o 
  -6  -4   2        4.69        6.29      0.93 o 
  -5  -4   2      255.97      231.12      8.86 o 
  -4  -4   2       39.10       34.48      3.37 o 
  -3  -4   2      136.77      123.75      4.02 o 
  -2  -4   2       22.02       21.17      1.49 o 
  -1  -4   2      327.97      323.35     12.49 o 
   0  -4   2      291.31      269.51     21.64 o 
   1  -4   2       35.72       41.75      4.94 o 
   2  -4   2       31.03       35.10      4.18 o 
   3  -4   2       83.67       91.59      5.20 o 
   4  -4   2       35.11       32.91      2.46 o 
   5  -4   2      192.04      193.76      2.64 o 
   6  -4   2        2.91        3.17      0.20 o 
  -7  -3   2        0.09        0.07      0.10 o 
  -6  -3   2      141.65      133.58      1.66 o 
  -5  -3   2       42.04       44.04      1.27 o 
  -4  -3   2      436.98      395.86     24.18 o 
  -3  -3   2       39.39       36.26      1.39 o 
  -2  -3   2      413.41      435.76     14.35 o 
  -1  -3   2      312.37      308.48     18.78 o 
   0  -3   2      300.72      259.50     18.90 o 
   1  -3   2      174.49      163.67     27.73 o 
   2  -3   2      331.02      328.21     28.19 o 
   3  -3   2        2.94        1.59      0.13 o 
   4  -3   2        0.00        0.05      0.17 o 
   5  -3   2        0.45        1.26      0.19 o 
   6  -3   2        0.10        0.95      0.24 o 
  -7  -2   2        0.89        0.94      0.12 o 
  -6  -2   2       35.04       40.43      2.66 o 
  -5  -2   2        4.82        5.22      0.38 o 
  -4  -2   2       64.27       56.50      3.54 o 
  -3  -2   2       12.35        9.87      0.49 o 
  -2  -2   2      135.91      148.50      6.42 o 
  -1  -2   2       36.50       27.02      0.56 o 
   0  -2   2       45.67       43.71      2.78 o 
   1  -2   2      110.73      120.15     14.62 o 
   2  -2   2       95.76       97.42      2.73 o 
   3  -2   2       79.14       81.16      5.90 o 
   4  -2   2        1.57        1.38      0.15 o 
   5  -2   2       12.22       12.91      0.40 o 
   6  -2   2       17.57       19.95      0.88 o 
  -7  -1   2        5.96        6.05      0.52 o 
  -6  -1   2      220.17      212.46      7.19 o 
  -5  -1   2       24.96       23.87      1.29 o 
  -4  -1   2        0.58        0.64      0.12 o 
  -3  -1   2      543.11      558.32      9.31 o 
  -2  -1   2      242.40      237.91      5.54 o 
  -1  -1   2      526.07      440.31     31.86 o 
   0  -1   2      856.43      146.03    407.42 o 
   1  -1   2     2385.93     2205.93    145.12 o 
   2  -1   2        0.59        1.22      0.11 o 
   3  -1   2       59.23       55.57      1.05 o 
   4  -1   2      337.98      366.17      3.91 o 
   5  -1   2        0.79        0.55      0.15 o 
   6  -1   2        0.75        0.49      0.15 o 
   7  -1   2        9.35       10.04      0.29 o 
  -7   0   2        3.76        2.80      0.15 o 
  -6   0   2       57.73       52.85      0.95 o 
  -5   0   2       62.09       56.14      4.42 o 
  -4   0   2        0.75        0.20      0.14 o 
  -3   0   2       39.56       32.35      5.68 o 
  -2   0   2      728.79      689.42     10.03 o 
  -1   0   2     2641.73     2750.88     41.50 o 
   0   0   2     1390.65     1323.95     19.93 o 
   1   0   2      231.20      234.15     16.62 o 
   2   0   2       73.39       72.54      1.96 o 
   3   0   2      625.48      739.12     36.84 o 
   4   0   2       44.12       46.21      0.81 o 
   5   0   2        0.97        1.06      0.19 o 
   6   0   2       32.72       35.29      2.88 o 
   7   0   2        6.86        7.76      0.24 o 
  -6   1   2        0.15        0.16      0.25 o 
  -5   1   2       11.98       12.40      0.58 o 
  -4   1   2        6.01        8.00      0.60 o 
  -3   1   2      203.98      200.32      5.46 o 
  -2   1   2        0.48        0.39      0.10 o 
  -1   1   2     8681.14     9700.54    878.79 o 
   0   1   2      155.83      125.45      9.62 o 
   1   1   2       95.03       89.16      2.70 o 
   2   1   2       48.40       44.42      1.22 o 
   3   1   2      228.83      238.66      6.17 o 
   4   1   2      104.62      105.75      3.60 o 
   5   1   2        8.16        8.89      0.81 o 
   6   1   2       10.63       11.17      1.01 o 
   7   1   2        0.27        0.25      0.10 o 
  -6   2   2       18.19       16.35      0.84 o 
  -5   2   2        9.99       10.47      0.37 o 
  -4   2   2       10.25        9.18      0.27 o 
  -3   2   2       12.86        9.89      0.24 o 
  -2   2   2       26.32       22.01      0.51 o 
  -1   2   2     4168.99     4477.85    488.33 o 
   0   2   2       34.18       27.41      3.51 o 
   1   2   2       56.61       62.33      4.71 o 
   2   2   2       43.03       43.10      1.21 o 
   3   2   2      383.49      441.06     25.51 o 
   4   2   2       19.72       18.27      0.69 o 
   5   2   2       19.79       18.77      0.53 o 
   6   2   2       60.20       66.57      6.59 o 
   7   2   2        6.90        7.40      0.34 o 
  -6   3   2        0.00       -0.01      0.15 o 
  -5   3   2      199.94      198.18      3.37 o 
  -4   3   2       41.20       40.16      2.19 o 
  -3   3   2      170.78      166.55      5.83 o 
  -2   3   2      587.30      538.41     30.52 o 
  -1   3   2      846.91      797.85    105.65 o 
   0   3   2      573.95      512.41     75.38 o 
   1   3   2      316.76      294.40     22.60 o 
   2   3   2     2565.40     2650.65    111.39 o 
   3   3   2       67.41       76.79     11.85 o 
   4   3   2       15.19       15.65      1.11 o 
   5   3   2        0.05        0.37      0.16 o 
   6   3   2        4.19        4.30      1.03 o 
   7   3   2        1.23        1.49      0.13 o 
  -6   4   2        8.50        7.99      0.26 o 
  -5   4   2        0.14        0.39      0.19 o 
  -4   4   2       15.31       13.08      0.34 o 
  -3   4   2        1.84        3.99      0.69 o 
  -2   4   2        6.53        2.84      0.17 o 
  -1   4   2      483.14      461.43     74.78 o 
   0   4   2        0.06        0.44      0.09 o 
   1   4   2      101.73      102.88     15.90 o 
   2   4   2      167.91      189.24     18.35 o 
   3   4   2      241.68      269.31     26.76 o 
   4   4   2      571.89      553.29     44.87 o 
   5   4   2       31.48       31.45      2.62 o 
   6   4   2        8.43        8.88      0.91 o 
  -6   5   2        0.00       -0.06      0.12 o 
  -5   5   2       15.08       13.15      0.59 o 
  -4   5   2        1.15        1.30      0.45 o 
  -3   5   2      157.04      145.61     16.00 o 
  -2   5   2       38.15       42.21      6.62 o 
  -1   5   2        0.43        0.54      0.09 o 
   0   5   2       69.67       66.67     10.68 o 
   1   5   2       13.78       17.13      1.94 o 
   2   5   2       17.38       15.87      1.56 o 
   3   5   2       73.52       75.72      6.59 o 
   4   5   2       72.78       81.61      6.11 o 
   5   5   2        5.27        5.42      0.27 o 
   6   5   2        5.54        5.57      0.32 o 
  -5   6   2        3.49        4.68      0.23 o 
  -4   6   2        6.58        6.73      0.51 o 
  -3   6   2        3.06        1.70      0.32 o 
  -2   6   2       30.40       27.38      3.28 o 
  -1   6   2       39.76       34.58      6.85 o 
   0   6   2       79.85       79.13     11.06 o 
   1   6   2      212.19      198.43     38.24 o 
   2   6   2      120.55      115.19     13.35 o 
   3   6   2       52.39       52.35      4.58 o 
   4   6   2      159.79      166.06     11.61 o 
   5   6   2        0.14        0.48      0.14 o 
   6   6   2        0.87        1.36      0.29 o 
  -5   7   2        1.44        1.17      0.13 o 
  -4   7   2        5.15        4.42      0.80 o 
  -3   7   2        3.11        2.74      0.20 o 
  -2   7   2        0.46        0.58      0.33 o 
  -1   7   2       31.31       27.07      6.08 o 
   0   7   2        4.77        4.64      0.98 o 
   1   7   2       51.37       45.11      6.33 o 
   2   7   2       60.51       50.06      6.12 o 
   3   7   2       98.27       80.68      7.63 o 
   4   7   2       43.40       42.59      2.55 o 
   5   7   2       41.44       38.67      2.61 o 
   6   7   2       16.06       23.54      3.35 o 
  -4   8   2       57.48       58.65      4.30 o 
  -3   8   2       36.59       28.44      3.67 o 
  -2   8   2       11.96       12.04      0.93 o 
  -1   8   2        9.22        6.16      1.07 o 
   0   8   2       20.74       19.60      3.27 o 
   1   8   2       99.52       91.88     14.46 o 
   2   8   2        2.87        2.99      0.58 o 
   3   8   2       44.84       45.34      6.29 o 
   4   8   2        4.67        4.81      0.74 o 
   5   8   2       13.37       13.90      1.91 o 
  -4   9   2       10.82       10.46      1.05 o 
  -3   9   2        0.41        0.19      0.16 o 
  -2   9   2        2.04        0.86      0.24 o 
  -1   9   2       20.85       21.19      3.39 o 
   0   9   2        0.43        0.09      0.21 o 
   1   9   2       35.46       32.77      4.54 o 
   2   9   2        2.27        1.50      0.33 o 
   3   9   2       33.26       29.36      4.63 o 
   4   9   2       14.80       14.15      2.39 o 
   5   9   2        1.38        2.29      0.61 o 
  -3  10   2        4.34        5.01      0.44 o 
  -2  10   2       33.35       34.77      3.30 o 
  -1  10   2       32.06       31.57      4.36 o 
   0  10   2        5.91        6.07      1.17 o 
   1  10   2       40.86       38.67      6.54 o 
   2  10   2       19.35       19.37      2.97 o 
   3  10   2        9.31        8.59      1.09 o 
   4  10   2        0.17        0.23      0.11 o 
  -1  11   2        2.63        2.14      0.33 o 
   0  11   2        3.64        4.06      1.11 o 
   1  11   2        6.02        6.01      0.91 o 
   2  11   2        0.05        0.39      0.12 o 
   3  11   2       30.82       35.53      5.54 o 
  -3 -11   3        1.42        1.55      0.25 o 
  -2 -11   3        1.30        1.25      0.33 o 
  -1 -11   3        0.00       -0.02      0.14 o 
   0 -11   3       83.42       83.80     13.40 o 
   1 -11   3        1.94        2.19      0.30 o 
  -4 -10   3       10.62        8.45      1.72 o 
  -3 -10   3        0.72        0.78      0.27 o 
  -2 -10   3       21.98       18.52      3.32 o 
  -1 -10   3        0.08       -0.04      0.19 o 
   0 -10   3       90.00       89.22     16.40 o 
   1 -10   3       70.08       66.91     10.09 o 
   2 -10   3        1.47        1.35      0.15 o 
   3 -10   3       49.42       51.95      6.88 o 
  -5  -9   3        0.68        0.65      0.16 o 
  -4  -9   3       23.23       19.98      2.80 o 
  -3  -9   3        1.40        1.74      0.19 o 
  -2  -9   3       29.79       24.53      2.66 o 
  -1  -9   3      219.78      195.23     23.24 o 
   0  -9   3      192.57      188.80     28.33 o 
   1  -9   3      215.54      207.34     32.52 o 
   2  -9   3       28.05       28.38      3.99 o 
   3  -9   3       19.17       19.68      2.79 o 
  -5  -8   3        3.46        2.91      0.31 o 
  -4  -8   3        1.83        1.17      0.37 o 
  -3  -8   3      152.92      127.77     11.35 o 
  -2  -8   3       42.48       33.14      5.75 o 
  -1  -8   3       27.75       28.16      4.57 o 
   0  -8   3      645.50      588.38     85.15 o 
   1  -8   3      112.04      112.34     22.59 o 
   2  -8   3       10.81       10.11      2.11 o 
   3  -8   3        2.50        2.28      0.20 o 
   4  -8   3        0.03       -0.02      0.15 o 
  -6  -7   3       23.31       24.11      3.53 o 
  -5  -7   3       11.17       10.89      1.28 o 
  -4  -7   3       17.12       15.82      1.51 o 
  -3  -7   3       23.54       22.80      1.00 o 
  -2  -7   3        4.60        4.06      0.39 o 
  -1  -7   3        0.72        1.31      0.15 o 
   0  -7   3       48.68       45.04      6.39 o 
   1  -7   3       15.76       13.48      1.93 o 
   2  -7   3       67.71       62.85      9.08 o 
   3  -7   3        1.18        0.73      0.39 o 
   4  -7   3       16.87       17.98      2.02 o 
   5  -7   3       68.71       73.89      9.85 o 
  -6  -6   3        0.62        1.02      0.23 o 
  -5  -6   3       49.21       41.52      1.68 o 
  -4  -6   3        2.39        3.87      0.32 o 
  -3  -6   3       26.69       24.17      1.54 o 
  -2  -6   3       31.76       30.40      2.82 o 
  -1  -6   3       68.99       59.95      6.58 o 
   0  -6   3       52.78       46.40      7.19 o 
   1  -6   3       70.73       73.79     16.10 o 
   2  -6   3        7.58        6.94      0.76 o 
   3  -6   3        2.36        3.09      0.31 o 
   4  -6   3        0.02        0.34      0.21 o 
   5  -6   3       72.07       74.26     11.69 o 
  -6  -5   3        3.66        3.75      0.40 o 
  -5  -5   3       22.98       24.38      2.29 o 
  -4  -5   3      357.54      321.00     18.09 o 
  -3  -5   3        2.15        2.04      0.15 o 
  -2  -5   3      242.45      247.37     14.46 o 
  -1  -5   3      191.66      188.36     11.57 o 
   0  -5   3       45.49       34.46      3.50 o 
   1  -5   3      196.61      213.33     35.21 o 
   2  -5   3      279.92      310.49     55.52 o 
   3  -5   3       40.74       38.18      6.56 o 
   4  -5   3       92.06       89.50      8.95 o 
   5  -5   3       62.24       63.74      7.25 o 
   6  -5   3      153.38      159.54     20.04 o 
  -6  -4   3       46.37       45.94      6.06 o 
  -5  -4   3       69.25       64.40      1.21 o 
  -4  -4   3      188.25      167.87     11.37 o 
  -3  -4   3      222.21      203.05     12.42 o 
  -2  -4   3      460.58      475.81     42.06 o 
  -1  -4   3        0.22        0.04      0.27 o 
   0  -4   3        3.98        4.35      0.32 o 
   1  -4   3       31.27       32.10      6.19 o 
   2  -4   3      258.82      256.56     41.12 o 
   3  -4   3       41.56       42.48      5.81 o 
   4  -4   3        5.51        5.42      1.07 o 
   5  -4   3        0.29        0.08      0.22 o 
   6  -4   3        0.21        0.42      0.13 o 
  -6  -3   3        0.17        0.71      0.17 o 
  -5  -3   3      105.69      102.25      6.93 o 
  -4  -3   3        6.58        5.46      0.48 o 
  -3  -3   3      137.65      122.31      4.60 o 
  -2  -3   3     1080.22     1087.20     53.17 o 
  -1  -3   3       13.72       13.40      0.76 o 
   0  -3   3       25.87       24.34      1.35 o 
   1  -3   3     1348.00     1411.80    224.74 o 
   2  -3   3      167.07      175.47     23.03 o 
   3  -3   3       52.00       46.83      3.79 o 
   4  -3   3        5.07        4.46      0.45 o 
   5  -3   3       12.46       12.16      0.38 o 
   6  -3   3        0.02        0.08      0.14 o 
  -7  -2   3        5.93        7.18      0.48 o 
  -6  -2   3      160.27      160.77     11.18 o 
  -5  -2   3        0.60        0.67      0.17 o 
  -4  -2   3      145.68      130.89      6.09 o 
  -3  -2   3       46.34       42.85      3.88 o 
  -2  -2   3      124.10      111.26      7.09 o 
  -1  -2   3      139.11      127.62     11.13 o 
   0  -2   3     1800.61     1771.56     83.46 o 
   1  -2   3       61.11       59.42     10.66 o 
   2  -2   3      111.62      109.27     15.64 o 
   3  -2   3        7.85        7.28      0.67 o 
   4  -2   3       18.96       21.45      0.62 o 
   5  -2   3       18.55       19.64      1.65 o 
   6  -2   3       44.36       51.75      0.91 o 
  -7  -1   3       56.07       50.49      4.73 o 
  -6  -1   3       22.57       19.70      1.33 o 
  -5  -1   3       11.43       12.30      1.23 o 
  -4  -1   3      167.74      169.03      4.63 o 
  -3  -1   3      154.17      151.63      5.54 o 
  -2  -1   3       10.02       10.33      0.23 o 
  -1  -1   3        0.94        0.49      0.06 o 
   0  -1   3     5690.43     6112.88    614.23 o 
   1  -1   3      797.99      764.10    101.03 o 
   2  -1   3      358.57      360.40     19.80 o 
   3  -1   3      807.56      883.39     33.33 o 
   4  -1   3       10.69       14.80      0.34 o 
   5  -1   3        3.24        3.81      0.24 o 
   6  -1   3       20.77       21.53      0.54 o 
  -7   0   3        0.22       -0.06      0.14 o 
  -6   0   3        2.01        2.05      0.19 o 
  -5   0   3        1.06        1.04      0.15 o 
  -4   0   3        0.20        0.60      0.12 o 
  -3   0   3       28.88       40.06      1.14 o 
  -2   0   3      374.57      359.84      2.93 o 
  -1   0   3     1526.77     1451.27     33.01 o 
   0   0   3        4.00        5.73      0.15 o 
   1   0   3     9265.78     8706.40    559.22 o 
   2   0   3      363.43      404.95     19.72 o 
   3   0   3      164.97      207.87     22.39 o 
   4   0   3       26.15       25.06      0.51 o 
   5   0   3       29.73       33.19      0.78 o 
   6   0   3        0.82        0.78      0.28 o 
   7   0   3       12.92       13.96      0.46 o 
  -6   1   3       11.18       10.73      0.87 o 
  -5   1   3       32.38       25.76      1.94 o 
  -4   1   3       55.80       53.52      3.12 o 
  -3   1   3        0.72        0.94      0.26 o 
  -2   1   3      198.43      186.25      2.31 o 
  -1   1   3     8036.40     9316.01     78.77 o 
   0   1   3     2278.73     2187.79     30.44 o 
   1   1   3        6.04        2.19      0.87 o 
   2   1   3      129.49      120.94      1.19 o 
   3   1   3      523.09      616.55      4.93 o 
   4   1   3        0.01        0.35      0.11 o 
   5   1   3        0.41        1.04      0.15 o 
   6   1   3        4.04        4.90      0.72 o 
   7   1   3        3.09        2.79      0.16 o 
  -6   2   3       14.88       12.67      0.36 o 
  -5   2   3        0.32        0.17      0.22 o 
  -4   2   3       25.57       20.81      0.64 o 
  -3   2   3      270.67      237.11      2.27 o 
  -2   2   3     1122.64     1078.87     35.30 o 
  -1   2   3       65.71       65.80      5.68 o 
   0   2   3       44.19       34.46      3.55 o 
   1   2   3        5.12        4.73      0.35 o 
   2   2   3      562.83      602.04     19.19 o 
   3   2   3        0.71        0.30      0.10 o 
   4   2   3        5.22        6.96      0.23 o 
   5   2   3       25.31       27.09      1.59 o 
   6   2   3       37.22       40.89      0.86 o 
   7   2   3        0.01       -0.12      0.12 o 
  -6   3   3       16.20       15.02      0.51 o 
  -5   3   3       65.46       56.79      1.01 o 
  -4   3   3        6.73        6.88      0.26 o 
  -3   3   3      234.35      213.98      2.16 o 
  -2   3   3      303.30      297.62     15.27 o 
  -1   3   3     2714.53     2867.38    252.58 o 
   0   3   3      223.54      198.74     24.83 o 
   1   3   3      334.37      338.94     41.53 o 
   2   3   3      624.06      623.58     38.69 o 
   3   3   3       19.86       19.77      0.46 o 
   4   3   3        0.34        0.44      0.12 o 
   5   3   3      294.22      297.16     16.95 o 
   6   3   3        0.00       -0.12      0.19 o 
   7   3   3        4.71        3.32      0.16 o 
  -6   4   3       14.01       12.40      0.32 o 
  -5   4   3       18.17       16.58      0.43 o 
  -4   4   3       88.73       86.09      2.48 o 
  -3   4   3      409.91      377.74     10.68 o 
  -2   4   3      740.74      738.66     56.53 o 
  -1   4   3      166.69      170.03     23.89 o 
   0   4   3        0.64        0.43      0.13 o 
   1   4   3       75.72       74.75      9.36 o 
   2   4   3       61.33       77.14      2.92 o 
   3   4   3       21.97       20.11      0.50 o 
   4   4   3      243.68      242.41     16.94 o 
   5   4   3        2.84        3.21      0.24 o 
   6   4   3       68.32       71.65      5.96 o 
  -6   5   3       17.49       18.63      0.40 o 
  -5   5   3        7.79        6.54      0.33 o 
  -4   5   3      200.31      187.69      7.38 o 
  -3   5   3       29.61       25.74      0.61 o 
  -2   5   3        1.61        2.86      0.30 o 
  -1   5   3        2.09        2.57      0.22 o 
   0   5   3       21.61       28.46      4.21 o 
   1   5   3      471.91      471.20     74.40 o 
   2   5   3      153.13      143.03     13.19 o 
   3   5   3       19.35       20.97      2.05 o 
   4   5   3       62.95       68.54      1.64 o 
   5   5   3       13.22       14.38      0.94 o 
   6   5   3        0.23        0.25      0.17 o 
  -5   6   3        0.31        0.60      0.14 o 
  -4   6   3        5.19        4.62      0.52 o 
  -3   6   3      152.86      143.53     12.96 o 
  -2   6   3        0.31        0.22      0.46 o 
  -1   6   3      180.20      167.76     22.62 o 
   0   6   3       84.19       85.35     12.82 o 
   1   6   3      191.91      173.64     20.85 o 
   2   6   3       67.09       68.38      7.47 o 
   3   6   3      215.37      216.34     17.99 o 
   4   6   3      168.94      159.33     14.10 o 
   5   6   3        0.46        0.10      0.16 o 
   6   6   3        3.71        3.75      0.22 o 
  -5   7   3        1.22        0.94      0.12 o 
  -4   7   3       43.23       41.62      1.92 o 
  -3   7   3        3.31        3.47      0.36 o 
  -2   7   3       50.46       36.27      4.59 o 
  -1   7   3        8.27        8.83      1.70 o 
   0   7   3       56.73       51.68     10.08 o 
   1   7   3      141.60      127.58     16.93 o 
   2   7   3      137.52      128.08     19.67 o 
   3   7   3      243.25      233.51     28.50 o 
   4   7   3      225.58      226.88     26.23 o 
   5   7   3        0.42        0.44      0.14 o 
   6   7   3       26.07       34.19      4.90 o 
  -4   8   3        0.58        0.68      0.13 o 
  -3   8   3       13.64       13.49      0.39 o 
  -2   8   3       51.52       42.58      3.63 o 
  -1   8   3      151.30      137.71     17.63 o 
   0   8   3       81.42       71.02     11.34 o 
   1   8   3        9.34       11.24      0.78 o 
   2   8   3      601.10      575.95     73.34 o 
   3   8   3       11.93       11.46      1.28 o 
   4   8   3        0.16       -0.18      0.18 o 
   5   8   3        2.17        2.51      0.49 o 
  -3   9   3        0.03        0.07      0.16 o 
  -2   9   3       19.19       16.57      2.26 o 
  -1   9   3        4.52        5.33      0.71 o 
   0   9   3        0.98        1.07      0.18 o 
   1   9   3      157.24      161.07     25.69 o 
   2   9   3       63.53       63.74      9.39 o 
   3   9   3       32.33       33.26      4.95 o 
   4   9   3        2.74        3.06      0.68 o 
   5   9   3       15.41       19.15      2.64 o 
  -3  10   3        0.49        0.61      0.11 o 
  -2  10   3      115.62      117.40     11.57 o 
  -1  10   3       16.96       17.46      2.42 o 
   0  10   3        2.70        2.95      0.21 o 
   1  10   3        0.02        0.49      0.14 o 
   2  10   3       20.77       18.75      1.50 o 
   3  10   3        0.01        0.12      0.13 o 
   4  10   3       18.12       21.46      2.52 o 
  -1  11   3       20.41       26.17      1.59 o 
   0  11   3        8.31        8.57      1.36 o 
   1  11   3        0.97        1.28      0.33 o 
   2  11   3       69.70       77.21      9.54 o 
   3  11   3       18.11       20.91      2.76 o 
  -2 -11   4        7.20        6.66      0.86 o 
  -1 -11   4       31.22       33.08      5.34 o 
   0 -11   4        3.22        2.72      0.36 o 
   1 -11   4        7.55        6.80      0.71 o 
  -4 -10   4        0.51        0.76      0.11 o 
  -3 -10   4        5.70        4.40      0.97 o 
  -2 -10   4       29.51       30.55      1.89 o 
  -1 -10   4       11.56       12.53      2.15 o 
   0 -10   4        2.16        2.84      0.22 o 
   1 -10   4       21.45       22.14      2.51 o 
   2 -10   4       17.85       20.76      2.73 o 
  -4  -9   4        0.42        0.14      0.13 o 
  -3  -9   4        9.65        6.04      0.51 o 
  -2  -9   4        1.52        1.49      0.30 o 
  -1  -9   4       35.62       34.07      4.77 o 
   0  -9   4       76.74       80.11     10.15 o 
   1  -9   4      192.81      190.38     31.13 o 
   2  -9   4        6.67        5.51      0.78 o 
   3  -9   4        0.08       -0.05      0.15 o 
  -5  -8   4       24.53       29.14      2.36 o 
  -4  -8   4       71.63       62.43      4.08 o 
  -3  -8   4       46.13       40.48      1.80 o 
  -2  -8   4       46.08       44.11      3.09 o 
  -1  -8   4       14.36       18.15      1.89 o 
   0  -8   4      280.35      265.65     30.46 o 
   1  -8   4       66.98       58.49      7.37 o 
   2  -8   4       55.67       53.48      8.68 o 
   3  -8   4        0.43        0.43      0.16 o 
   4  -8   4       26.40       27.19      3.73 o 
  -5  -7   4        6.41        6.47      0.26 o 
  -4  -7   4        2.52        1.94      0.44 o 
  -3  -7   4       21.22       21.08      1.66 o 
  -2  -7   4       14.69       12.59      1.60 o 
  -1  -7   4       21.33       20.74      1.55 o 
   0  -7   4       44.31       45.80      5.75 o 
   1  -7   4        7.10        8.32      1.06 o 
   2  -7   4        0.04        0.24      0.15 o 
   3  -7   4       12.02       10.19      0.78 o 
   4  -7   4       40.07       41.01      4.15 o 
   5  -7   4        2.53        2.47      0.22 o 
  -6  -6   4        1.04        0.79      0.12 o 
  -5  -6   4        8.51        8.76      0.82 o 
  -4  -6   4       42.91       34.16      1.89 o 
  -3  -6   4        3.49        3.44      0.20 o 
  -2  -6   4      152.41      138.37      7.04 o 
  -1  -6   4      126.93      112.93      4.16 o 
   0  -6   4       13.10       13.07      1.30 o 
   1  -6   4       18.03       15.63      1.90 o 
   2  -6   4        1.92        2.52      0.29 o 
   3  -6   4        0.08       -0.06      0.19 o 
   4  -6   4       26.17       33.74      4.88 o 
   5  -6   4        1.81        2.25      0.18 o 
  -6  -5   4        0.17        0.24      0.13 o 
  -5  -5   4       31.66       28.55      1.27 o 
  -4  -5   4        1.09        0.98      0.16 o 
  -3  -5   4        5.93        4.96      0.21 o 
  -2  -5   4       13.91       12.03      0.76 o 
  -1  -5   4      168.49      197.08     14.57 o 
   0  -5   4       37.53       44.01      3.13 o 
   1  -5   4       12.04       15.69      2.42 o 
   2  -5   4       47.74       49.91      6.78 o 
   3  -5   4       14.30       12.81      2.46 o 
   4  -5   4       62.87       62.46      8.30 o 
   5  -5   4      257.52      304.49     28.24 o 
   6  -5   4       42.23       46.91      2.55 o 
  -6  -4   4        3.50        2.55      0.19 o 
  -5  -4   4       18.02       16.44      1.23 o 
  -4  -4   4      112.44      100.53      1.92 o 
  -3  -4   4        0.73        0.47      0.40 o 
  -2  -4   4      503.21      528.11      8.99 o 
  -1  -4   4      923.57      965.79     23.21 o 
   0  -4   4      179.95      188.30     11.60 o 
   1  -4   4      578.92      612.91     85.31 o 
   2  -4   4       95.19      115.62     20.02 o 
   3  -4   4      352.60      389.10     42.33 o 
   4  -4   4        0.41        0.90      0.15 o 
   5  -4   4        0.47        0.49      0.17 o 
   6  -4   4       31.66       38.08      4.16 o 
  -6  -3   4       87.80       86.22      3.49 o 
  -5  -3   4        0.77        0.51      0.20 o 
  -4  -3   4       15.22       13.71      0.52 o 
  -3  -3   4      416.12      409.56     16.67 o 
  -2  -3   4       53.04       52.91      2.73 o 
  -1  -3   4       25.63       23.60      1.87 o 
   0  -3   4        0.10        0.96      0.16 o 
   1  -3   4      511.81      544.93     87.63 o 
   2  -3   4        0.66        0.44      0.10 o 
   3  -3   4       18.83       20.35      0.79 o 
   4  -3   4       84.50       86.61      5.95 o 
   5  -3   4        9.25       12.49      0.44 o 
   6  -3   4       11.47       13.59      0.90 o 
  -6  -2   4       22.74       22.39      0.74 o 
  -5  -2   4        0.37        0.56      0.30 o 
  -4  -2   4       31.18       27.80      0.66 o 
  -3  -2   4       85.26       91.01      1.15 o 
  -2  -2   4      314.02      313.93      4.20 o 
  -1  -2   4        3.24        5.26      0.46 o 
   0  -2   4      299.48      302.04     29.10 o 
   1  -2   4     1015.85      906.01     37.08 o 
   2  -2   4       35.64       42.10      5.26 o 
   3  -2   4       67.79       74.92      3.07 o 
   4  -2   4        0.01       -0.09      0.18 o 
   5  -2   4        9.36       12.43      0.50 o 
   6  -2   4       13.19       13.82      0.42 o 
  -6  -1   4        7.18        7.24      0.29 o 
  -5  -1   4        0.49        0.10      0.24 o 
  -4  -1   4        0.30        0.10      0.17 o 
  -3  -1   4      175.19      164.57      4.52 o 
  -2  -1   4       98.49       82.32      3.10 o 
  -1  -1   4      119.60      108.73      7.36 o 
   0  -1   4     1652.72     1691.02    168.80 o 
   1  -1   4     1608.18     1369.84     38.73 o 
   2  -1   4      190.06      227.99     15.08 o 
   3  -1   4      259.54      330.60     33.42 o 
   4  -1   4        4.98        5.71      0.23 o 
   5  -1   4       10.81       10.28      0.94 o 
   6  -1   4        6.41        7.57      0.30 o 
  -6   0   4       32.96       27.25      0.73 o 
  -5   0   4        2.81        3.05      0.22 o 
  -4   0   4        1.83        0.31      0.15 o 
  -3   0   4        7.81        7.85      0.23 o 
  -2   0   4      328.58      344.07      3.11 o 
  -1   0   4       14.47       11.73      1.03 o 
   0   0   4      435.11      464.32     41.84 o 
   1   0   4      439.11      468.64     19.99 o 
   2   0   4      130.41      153.18     18.91 o 
   3   0   4      131.32      144.11      2.03 o 
   4   0   4      210.81      271.60      6.09 o 
   5   0   4        3.31        4.27      0.26 o 
   6   0   4       19.25       20.58      0.48 o 
   7   0   4        1.90        2.50      0.14 o 
  -6   1   4        5.90        4.82      0.25 o 
  -5   1   4       63.84       55.29      2.99 o 
  -4   1   4        0.60        1.06      0.27 o 
  -3   1   4       24.11       20.81      0.53 o 
  -2   1   4     2731.26     2879.44    143.31 o 
  -1   1   4       70.10       63.32      1.20 o 
   0   1   4      256.08      262.18      5.37 o 
   1   1   4        0.03        0.13      0.22 o 
   2   1   4     1177.63     1408.93     21.99 o 
   3   1   4      262.47      328.30      4.61 o 
   4   1   4        1.36        2.51      0.26 o 
   5   1   4      173.79      189.54      2.43 o 
   6   1   4        1.41        2.18      0.21 o 
   7   1   4        1.25        1.79      0.27 o 
  -6   2   4       20.62       19.45      1.61 o 
  -5   2   4       19.50       17.22      0.46 o 
  -4   2   4        7.05        6.88      0.25 o 
  -3   2   4       20.49       16.36      0.38 o 
  -2   2   4       19.75       17.77      0.73 o 
  -1   2   4      263.45      247.95     23.58 o 
   0   2   4      927.40      873.84     70.37 o 
   1   2   4      105.76      100.37     10.21 o 
   2   2   4      539.80      598.15     16.69 o 
   3   2   4      261.32      275.56      7.22 o 
   4   2   4        1.95        2.50      0.17 o 
   5   2   4       70.30       83.31      3.72 o 
   6   2   4      126.52      143.91      5.10 o 
   7   2   4        6.82        6.84      0.35 o 
  -6   3   4        2.68        1.68      0.15 o 
  -5   3   4       13.26       12.23      0.38 o 
  -4   3   4      261.39      231.00      4.81 o 
  -3   3   4      105.35       97.01      3.47 o 
  -2   3   4     2922.87     3173.22    200.07 o 
  -1   3   4       67.36       74.86      7.69 o 
   0   3   4      309.94      317.05     41.15 o 
   1   3   4       49.64       51.84      5.87 o 
   2   3   4       26.03       29.71      1.70 o 
   3   3   4        2.45        3.53      0.17 o 
   4   3   4       88.42       91.26      1.28 o 
   5   3   4       15.56       18.29      0.92 o 
   6   3   4       82.62       91.26      3.61 o 
  -6   4   4        0.10        0.11      0.15 o 
  -5   4   4        0.04       -0.08      0.18 o 
  -4   4   4      174.31      162.94      4.72 o 
  -3   4   4      519.83      479.12     19.90 o 
  -2   4   4        0.33        0.66      0.36 o 
  -1   4   4        1.94        0.32      0.11 o 
   0   4   4       92.45       93.80     15.46 o 
   1   4   4      105.87      107.96     14.44 o 
   2   4   4      258.56      290.93     27.37 o 
   3   4   4      117.11      116.12      5.43 o 
   4   4   4      111.53      113.55      4.92 o 
   5   4   4      187.91      212.68     13.57 o 
   6   4   4        0.66        0.28      0.16 o 
  -5   5   4        0.89        0.64      0.14 o 
  -4   5   4       84.00       81.87      2.47 o 
  -3   5   4       22.55       19.13      0.96 o 
  -2   5   4      259.91      247.41     23.44 o 
  -1   5   4       25.83       27.26      4.73 o 
   0   5   4      148.44      152.26     23.82 o 
   1   5   4       23.77       24.51      2.99 o 
   2   5   4       11.28       12.77      1.22 o 
   3   5   4      365.07      373.23     24.96 o 
   4   5   4       40.66       44.20      3.19 o 
   5   5   4        0.23        0.14      0.21 o 
   6   5   4        9.36       13.97      0.73 o 
  -5   6   4        0.53        0.58      0.13 o 
  -4   6   4       16.39       15.18      0.84 o 
  -3   6   4        1.15        1.00      0.24 o 
  -2   6   4       43.87       42.20      5.72 o 
  -1   6   4        4.14        3.29      0.58 o 
   0   6   4      222.39      195.22     34.07 o 
   1   6   4        1.02        1.40      0.25 o 
   2   6   4       64.07       55.29      6.57 o 
   3   6   4      456.00      499.31     58.50 o 
   4   6   4       15.69       11.54      1.56 o 
   5   6   4       15.84       16.47      1.35 o 
   6   6   4        0.10        0.20      0.13 o 
  -5   7   4       12.32        9.16      0.60 o 
  -4   7   4        1.03        1.45      0.22 o 
  -3   7   4       49.70       45.70      3.66 o 
  -2   7   4        0.05        0.02      0.18 o 
  -1   7   4      101.34       93.38      9.27 o 
   0   7   4      182.68      185.97     24.69 o 
   1   7   4      696.20      643.81     94.81 o 
   2   7   4       56.18       51.34      7.04 o 
   3   7   4       23.57       23.16      2.23 o 
   4   7   4       27.81       21.83      0.81 o 
   5   7   4       14.96       13.67      1.50 o 
   6   7   4        0.42        1.17      0.12 o 
  -4   8   4       12.13       10.68      1.07 o 
  -3   8   4       14.03       13.47      1.19 o 
  -2   8   4        8.12        8.25      1.19 o 
  -1   8   4       85.10       74.86     11.19 o 
   0   8   4       27.56       29.30      3.92 o 
   1   8   4      216.96      209.08     30.92 o 
   2   8   4       21.20       20.54      2.47 o 
   3   8   4       74.61       87.43     13.15 o 
   4   8   4       17.73       18.44      1.85 o 
   5   8   4        0.76       -0.14      0.14 o 
  -3   9   4        8.67        9.81      0.98 o 
  -2   9   4        2.96        3.78      0.70 o 
  -1   9   4       43.35       35.95      4.51 o 
   0   9   4       10.55       14.11      2.02 o 
   1   9   4       42.47       40.91      5.94 o 
   2   9   4       36.75       35.80      5.01 o 
   3   9   4       19.68       20.97      2.69 o 
   4   9   4        8.78        8.86      1.85 o 
   5   9   4        1.04        1.38      0.27 o 
  -2  10   4        0.01        0.08      0.13 o 
  -1  10   4        0.39        0.65      0.14 o 
   0  10   4        0.33       -0.13      0.21 o 
   1  10   4       39.34       38.46      6.99 o 
   2  10   4       48.77       49.19      6.85 o 
   3  10   4        0.57        1.01      0.15 o 
   4  10   4        2.67        3.20      0.46 o 
  -1  11   4        4.20        4.73      0.64 o 
   0  11   4        4.64        5.58      0.64 o 
   1  11   4       34.11       37.51      3.87 o 
   2  11   4        2.05        2.47      0.44 o 
  -2 -11   5        9.45       11.62      2.03 o 
  -1 -11   5        0.03        0.17      0.13 o 
   0 -11   5        5.58        4.90      0.39 o 
   1 -11   5        0.13        0.21      0.14 o 
  -3 -10   5       19.15       17.42      1.82 o 
  -2 -10   5       27.35       28.86      3.99 o 
  -1 -10   5       28.00       27.67      3.39 o 
   0 -10   5        0.00       -0.15      0.28 o 
   1 -10   5        9.33       10.19      1.16 o 
   2 -10   5        3.35        3.29      0.51 o 
  -4  -9   5       19.00       17.44      1.51 o 
  -3  -9   5        5.55        4.32      0.41 o 
  -2  -9   5        3.79        3.14      0.34 o 
  -1  -9   5        0.15        0.36      0.15 o 
   0  -9   5       63.94       60.43      7.46 o 
   1  -9   5      241.93      249.77     32.68 o 
   2  -9   5       97.79      110.21     16.01 o 
   3  -9   5       66.12       82.82     10.71 o 
  -5  -8   5        3.94        3.53      0.50 o 
  -4  -8   5        4.75        4.99      0.25 o 
  -3  -8   5       12.85        9.89      0.35 o 
  -2  -8   5       68.70       56.44      6.46 o 
  -1  -8   5      156.18      141.64     14.35 o 
   0  -8   5      293.03      285.95     36.12 o 
   1  -8   5       66.16       63.13     10.40 o 
   2  -8   5        1.33        1.10      0.19 o 
   3  -8   5       12.41       12.19      1.33 o 
   4  -8   5        3.35        2.75      0.35 o 
  -5  -7   5        2.14        2.28      0.20 o 
  -4  -7   5       76.29       62.14      2.52 o 
  -3  -7   5        1.52        1.28      0.20 o 
  -2  -7   5       93.32       77.45      2.97 o 
  -1  -7   5       25.09       25.55      0.54 o 
   0  -7   5        0.50        0.50      0.46 o 
   1  -7   5      120.60      121.48     13.31 o 
   2  -7   5       30.10       32.11      5.76 o 
   3  -7   5       31.14       34.72      5.50 o 
   4  -7   5        2.86        2.51      0.20 o 
   5  -7   5        2.63        3.87      0.50 o 
  -6  -6   5        3.49        3.90      0.37 o 
  -5  -6   5        0.88        0.63      0.16 o 
  -4  -6   5       86.02       74.69      3.42 o 
  -3  -6   5        0.36        0.14      0.14 o 
  -2  -6   5       28.36       27.24      0.70 o 
  -1  -6   5       17.21       12.50      0.60 o 
   0  -6   5      152.28      153.27     15.33 o 
   1  -6   5        4.44        4.15      0.49 o 
   2  -6   5        0.44        0.65      0.14 o 
   3  -6   5      122.25      126.69     21.38 o 
   4  -6   5        6.27        7.29      1.00 o 
   5  -6   5        0.73        1.08      0.14 o 
  -6  -5   5       42.93       41.42      3.42 o 
  -5  -5   5        3.32        3.08      0.23 o 
  -4  -5   5      146.61      126.88      2.16 o 
  -3  -5   5        0.21        0.63      0.14 o 
  -2  -5   5       35.77       43.98      2.76 o 
  -1  -5   5        8.19        6.95      0.22 o 
   0  -5   5      120.88      116.37      3.74 o 
   1  -5   5       96.90      100.46      9.50 o 
   2  -5   5      321.99      332.89     53.72 o 
   3  -5   5        4.86        5.78      0.80 o 
   4  -5   5        0.37        0.43      0.21 o 
   5  -5   5      143.88      166.17     15.58 o 
  -6  -4   5        0.34        0.08      0.15 o 
  -5  -4   5       16.21       15.54      1.40 o 
  -4  -4   5      102.36       89.63      5.86 o 
  -3  -4   5      102.42      103.91      3.74 o 
  -2  -4   5       34.81       35.02      1.70 o 
  -1  -4   5      382.96      369.81     26.39 o 
   0  -4   5       77.95       99.17      5.29 o 
   1  -4   5      128.53      158.31     20.15 o 
   2  -4   5       22.50       22.58      4.77 o 
   3  -4   5       51.91       56.76      8.11 o 
   4  -4   5       62.18       61.70      4.51 o 
   5  -4   5       94.03      106.92      7.43 o 
   6  -4   5        1.54        2.12      0.16 o 
  -6  -3   5        2.24        2.43      0.19 o 
  -5  -3   5        5.35        4.82      0.26 o 
  -4  -3   5       50.23       49.30      0.92 o 
  -3  -3   5       87.50       79.08      3.26 o 
  -2  -3   5      103.69      101.86      1.40 o 
  -1  -3   5       59.51       66.10      6.21 o 
   0  -3   5        0.08        0.12      0.15 o 
   1  -3   5       30.00       24.78      2.33 o 
   2  -3   5       34.83       42.14      5.48 o 
   3  -3   5        3.31        3.92      0.33 o 
   4  -3   5       84.87       96.88      2.09 o 
   5  -3   5      105.19      121.18     10.23 o 
   6  -3   5       60.30       68.66      2.78 o 
  -6  -2   5        3.69        4.05      0.57 o 
  -5  -2   5        0.00        0.22      0.19 o 
  -4  -2   5        0.22        0.48      0.21 o 
  -3  -2   5      625.34      628.90      5.17 o 
  -2  -2   5      141.87      146.70      4.76 o 
  -1  -2   5      116.04      108.65      2.82 o 
   0  -2   5       69.06       69.39      4.49 o 
   1  -2   5      886.97      458.66    272.74 o 
   2  -2   5       79.24       85.04      9.30 o 
   3  -2   5       16.69       20.73      0.85 o 
   4  -2   5      122.47      154.04      6.88 o 
   5  -2   5        2.91        3.85      0.26 o 
   6  -2   5       13.66       18.17      0.42 o 
  -6  -1   5        1.31        0.63      0.16 o 
  -5  -1   5       68.53       57.24      1.85 o 
  -4  -1   5       42.10       39.13      0.79 o 
  -3  -1   5       67.24       61.48      1.14 o 
  -2  -1   5      405.22      424.09     13.47 o 
  -1  -1   5      655.66      646.92     20.96 o 
   0  -1   5      856.96      914.79     29.58 o 
   1  -1   5       54.89        4.47      2.49 o 
   2  -1   5      276.86      285.67     45.61 o 
   3  -1   5        1.12        1.25      0.20 o 
   4  -1   5        5.29        5.51      0.23 o 
   5  -1   5        3.68        4.10      0.36 o 
   6  -1   5      109.67      122.15      1.52 o 
  -6   0   5        0.16       -0.17      0.17 o 
  -5   0   5        8.16        5.93      0.29 o 
  -4   0   5        7.39        6.23      0.25 o 
  -3   0   5      423.03      424.75      3.68 o 
  -2   0   5      148.75      145.12      1.47 o 
  -1   0   5       85.91       88.58      0.95 o 
   0   0   5      192.22      196.76      1.71 o 
   1   0   5      153.09      161.52      9.40 o 
   2   0   5       18.10       19.77      1.19 o 
   3   0   5       31.94       27.95      0.57 o 
   4   0   5        0.19        1.22      0.14 o 
   5   0   5       28.46       32.66      1.54 o 
   6   0   5        1.30        1.69      0.42 o 
  -6   1   5        0.00       -0.07      0.27 o 
  -5   1   5        4.95        4.56      0.25 o 
  -4   1   5        0.00       -0.01      0.17 o 
  -3   1   5       96.53       96.21      1.23 o 
  -2   1   5      152.52      159.18      6.42 o 
  -1   1   5      503.16      533.23      8.30 o 
   0   1   5      430.82      426.72      3.37 o 
   1   1   5      780.24      831.23     71.63 o 
   2   1   5      712.43      670.21    164.73 o 
   3   1   5        0.16        1.65      0.15 o 
   4   1   5       90.47       95.65      3.55 o 
   5   1   5        0.07        1.11      0.18 o 
   6   1   5       23.65       22.25      0.94 o 
  -6   2   5        2.35        2.17      0.16 o 
  -5   2   5       18.38       18.29      0.46 o 
  -4   2   5        8.19        9.12      0.50 o 
  -3   2   5        8.51        7.05      0.28 o 
  -2   2   5     1375.90     1357.35     58.15 o 
  -1   2   5       23.48       26.85      2.76 o 
   0   2   5       42.09       44.66      6.26 o 
   1   2   5      213.12      218.54     33.19 o 
   2   2   5      356.18      376.60     19.29 o 
   3   2   5        0.03        0.46      0.24 o 
   4   2   5        7.58        9.50      0.29 o 
   5   2   5       71.76       82.27      6.90 o 
   6   2   5        1.04        1.06      0.20 o 
  -6   3   5        0.81        1.37      0.14 o 
  -5   3   5        2.70        2.36      0.20 o 
  -4   3   5      127.66      116.24      2.36 o 
  -3   3   5      210.17      256.74      8.02 o 
  -2   3   5      563.11      536.67     43.96 o 
  -1   3   5      124.46      118.71     12.50 o 
   0   3   5       75.17       64.45     10.80 o 
   1   3   5       45.78       44.89      7.80 o 
   2   3   5      167.56      189.85     20.44 o 
   3   3   5      227.07      265.89     33.93 o 
   4   3   5        8.53        9.62      0.80 o 
   5   3   5        3.25        2.81      0.39 o 
   6   3   5       23.69       26.80      2.07 o 
  -6   4   5       62.38       58.75      3.54 o 
  -5   4   5        2.03        2.36      0.20 o 
  -4   4   5        1.70        1.72      0.19 o 
  -3   4   5      232.40      211.49      9.78 o 
  -2   4   5      381.12      359.34     41.16 o 
  -1   4   5      101.07      105.50     14.71 o 
   0   4   5      222.53      225.21     34.03 o 
   1   4   5       67.26       87.03     15.21 o 
   2   4   5      152.84      167.34     17.17 o 
   3   4   5       69.52       89.49      8.21 o 
   4   4   5        1.26        1.88      0.28 o 
   5   4   5        0.25        0.46      0.17 o 
   6   4   5        0.81        0.78      0.15 o 
  -5   5   5        0.35        0.10      0.13 o 
  -4   5   5        0.07        0.22      0.17 o 
  -3   5   5      279.84      267.00     28.17 o 
  -2   5   5       16.77       12.87      1.92 o 
  -1   5   5       40.40       51.25      9.19 o 
   0   5   5      164.99      167.16     36.14 o 
   1   5   5        0.61        0.70      0.16 o 
   2   5   5        0.01       -0.01      0.11 o 
   3   5   5      108.09      111.60     13.94 o 
   4   5   5       81.22       97.79      2.44 o 
   5   5   5       19.49       17.99      2.21 o 
   6   5   5        8.60        7.95      0.68 o 
  -5   6   5        0.13       -0.04      0.25 o 
  -4   6   5        0.46        0.62      0.14 o 
  -3   6   5       78.83       75.82      8.01 o 
  -2   6   5       33.33       32.64      3.31 o 
  -1   6   5        7.88        5.60      0.67 o 
   0   6   5       38.13       34.14      6.39 o 
   1   6   5       38.77       34.27      6.11 o 
   2   6   5        6.59        8.19      1.66 o 
   3   6   5       74.68       63.43      4.59 o 
   4   6   5       82.49       95.99     11.19 o 
   5   6   5        3.40        3.51      0.58 o 
   6   6   5       13.02       21.97      4.78 o 
  -4   7   5       56.27       56.50      3.95 o 
  -3   7   5        0.00       -0.06      0.19 o 
  -2   7   5       11.23       12.18      2.13 o 
  -1   7   5        0.03       -0.10      0.15 o 
   0   7   5       82.19       79.91     15.97 o 
   1   7   5       35.31       30.79      6.07 o 
   2   7   5        4.46        6.28      0.87 o 
   3   7   5      195.96      195.47     37.89 o 
   4   7   5       36.74       34.92      5.86 o 
   5   7   5        0.26        0.40      0.16 o 
  -4   8   5        1.27        2.35      0.34 o 
  -3   8   5        0.95        1.71      0.18 o 
  -2   8   5       77.37       64.37     10.98 o 
  -1   8   5        0.07        0.00      0.21 o 
   0   8   5        0.17        0.07      0.18 o 
   1   8   5       33.96       34.76      6.51 o 
   2   8   5      504.13      523.38     95.12 o 
   3   8   5        4.47        5.89      0.97 o 
   4   8   5        9.89       10.14      2.13 o 
   5   8   5        0.64        0.83      0.17 o 
  -3   9   5        0.43        0.83      0.14 o 
  -2   9   5       24.73       23.01      3.03 o 
  -1   9   5        3.67        2.01      0.20 o 
   0   9   5        8.90        9.46      1.81 o 
   1   9   5        1.56        1.65      0.26 o 
   2   9   5        2.32        2.45      0.43 o 
   3   9   5       40.11       41.97      7.69 o 
   4   9   5        0.30        0.00      0.14 o 
  -2  10   5       18.96       16.29      2.42 o 
  -1  10   5        0.22        0.51      0.13 o 
   0  10   5        5.82        8.53      1.15 o 
   1  10   5       88.05       94.31     15.63 o 
   2  10   5        6.72        7.75      1.28 o 
   3  10   5       15.19       19.22      3.65 o 
   4  10   5        6.31        8.81      1.52 o 
  -1  11   5        0.05       -0.07      0.13 o 
   0  11   5        8.73       10.98      1.77 o 
   1  11   5        1.43        1.19      0.15 o 
   2  11   5       26.51       29.20      4.72 o 
  -1 -11   6        0.64        0.35      0.10 o 
   0 -11   6        7.68        7.97      0.57 o 
  -3 -10   6       33.17       33.96      3.80 o 
  -2 -10   6       44.01       40.95      3.39 o 
  -1 -10   6        2.03        2.42      0.18 o 
   0 -10   6       50.42       52.77      7.14 o 
   1 -10   6        0.05        0.11      0.22 o 
   2 -10   6        1.01        1.00      0.23 o 
  -4  -9   6       12.03       13.20      1.65 o 
  -3  -9   6        8.33        7.07      0.94 o 
  -2  -9   6        2.82        2.80      0.21 o 
  -1  -9   6        7.44        7.32      0.82 o 
   0  -9   6      400.14      413.48     51.22 o 
   1  -9   6      109.44      122.35     18.69 o 
   2  -9   6        1.20        1.72      0.18 o 
   3  -9   6       13.40       15.48      2.30 o 
  -5  -8   6        0.24        0.50      0.11 o 
  -4  -8   6        5.53        4.96      0.46 o 
  -3  -8   6        3.77        3.66      0.27 o 
  -2  -8   6        4.65        5.64      0.27 o 
  -1  -8   6       57.73       59.68      3.53 o 
   0  -8   6       13.54       13.00      2.03 o 
   1  -8   6       10.70       11.56      1.89 o 
   2  -8   6       18.67       23.16      3.58 o 
   3  -8   6       89.36       94.25     12.12 o 
   4  -8   6        0.81        0.48      0.24 o 
  -5  -7   6        0.97        0.62      0.36 o 
  -4  -7   6        1.20        0.69      0.17 o 
  -3  -7   6       48.71       44.33      1.92 o 
  -2  -7   6        0.26        1.24      0.22 o 
  -1  -7   6      133.78      122.14     10.70 o 
   0  -7   6      452.05      435.02     70.06 o 
   1  -7   6      198.68      191.77     32.48 o 
   2  -7   6       95.91      105.00     16.60 o 
   3  -7   6        0.68        0.60      0.19 o 
   4  -7   6        0.10        0.13      0.14 o 
  -5  -6   6       22.90       18.34      1.12 o 
  -4  -6   6        5.45        5.70      0.29 o 
  -3  -6   6       14.02       13.51      0.51 o 
  -2  -6   6        1.72        1.01      0.16 o 
  -1  -6   6      549.20      532.46     27.88 o 
   0  -6   6       84.41       85.77      5.95 o 
   1  -6   6      203.55      202.71     24.24 o 
   2  -6   6       27.69       28.28      4.08 o 
   3  -6   6       23.85       29.39      4.74 o 
   4  -6   6        1.08        1.19      0.17 o 
   5  -6   6       58.85       64.84      5.29 o 
  -6  -5   6        0.03        0.28      0.10 o 
  -5  -5   6       61.44       56.51      1.74 o 
  -4  -5   6      104.08       99.60      3.84 o 
  -3  -5   6      522.22      472.20     21.84 o 
  -2  -5   6       25.32       23.45      1.67 o 
  -1  -5   6       24.44       26.27      1.22 o 
   0  -5   6       60.93       62.01      4.24 o 
   1  -5   6      106.93      130.32     22.32 o 
   2  -5   6      108.89      120.41     21.98 o 
   3  -5   6       13.11       11.56      1.49 o 
   4  -5   6        4.45        5.04      0.28 o 
   5  -5   6       39.70       48.29      3.54 o 
  -6  -4   6        0.81        0.80      0.17 o 
  -5  -4   6        5.41        5.89      0.35 o 
  -4  -4   6       73.01       68.32      1.13 o 
  -3  -4   6       45.15       43.15      2.96 o 
  -2  -4   6       96.72       94.52      5.01 o 
  -1  -4   6       70.63       77.40      6.23 o 
   0  -4   6       12.12       20.01      0.81 o 
   1  -4   6      130.92      152.14     16.69 o 
   2  -4   6        6.21        7.25      0.24 o 
   3  -4   6       11.28        9.13      1.36 o 
   4  -4   6      148.69      177.18     15.50 o 
   5  -4   6      158.94      181.07      9.93 o 
   6  -4   6       18.26       22.34      0.98 o 
  -6  -3   6        0.00       -0.15      0.15 o 
  -5  -3   6        0.00        0.15      0.27 o 
  -4  -3   6       71.49       67.96      3.32 o 
  -3  -3   6       38.86       44.56      2.60 o 
  -2  -3   6       27.28       21.39      0.67 o 
  -1  -3   6        1.40        0.48      0.14 o 
   0  -3   6        6.17        7.14      0.35 o 
   1  -3   6      178.21      134.15     34.22 o 
   2  -3   6      640.91      653.87    117.97 o 
   3  -3   6       29.48       27.09      3.77 o 
   4  -3   6       49.34       59.02      1.04 o 
   5  -3   6        5.00        6.00      0.29 o 
   6  -3   6       11.78       14.78      0.45 o 
  -6  -2   6        3.28        4.40      0.21 o 
  -5  -2   6        2.21        2.70      0.30 o 
  -4  -2   6       92.22       91.35      4.43 o 
  -3  -2   6       69.98       60.50      0.95 o 
  -2  -2   6        0.11        0.07      0.10 o 
  -1  -2   6      144.87      156.54     12.66 o 
   0  -2   6      623.33      682.31     63.78 o 
   1  -2   6     1134.92      182.66    366.77 o 
   2  -2   6       50.77       51.87      6.16 o 
   3  -2   6       19.73       20.11      2.32 o 
   4  -2   6       41.66       49.41      0.93 o 
   5  -2   6      193.73      224.03      4.85 o 
   6  -2   6       49.09       54.72      2.75 o 
  -6  -1   6        3.56        2.33      0.31 o 
  -5  -1   6       15.14       11.16      0.38 o 
  -4  -1   6       36.29       30.17      0.59 o 
  -3  -1   6        0.00        0.07      0.15 o 
  -2  -1   6      281.24      300.69     11.72 o 
  -1  -1   6       52.50       45.10      1.83 o 
   0  -1   6      270.14      313.21     28.60 o 
   1  -1   6     3498.53      157.00    415.16 o 
   2  -1   6      664.00      788.34    100.62 o 
   3  -1   6        1.91        2.25      0.31 o 
   4  -1   6        0.18        0.04      0.18 o 
   5  -1   6       22.67       24.95      0.71 o 
   6  -1   6        1.71        2.63      0.20 o 
  -6   0   6        7.74        6.91      0.26 o 
  -5   0   6       14.32       12.22      0.40 o 
  -4   0   6       75.08       61.81      1.05 o 
  -3   0   6       14.32       12.75      0.30 o 
  -2   0   6       34.78       26.05      0.52 o 
  -1   0   6      104.03      100.73      1.10 o 
   0   0   6        0.12        0.18      0.09 o 
   1   0   6       69.12       58.08      1.81 o 
   2   0   6      471.36      622.47     12.71 o 
   3   0   6        4.69        5.61      0.25 o 
   4   0   6       38.59       49.81      1.42 o 
   5   0   6        2.48        3.56      0.23 o 
   6   0   6       74.70       75.97      8.80 o 
  -6   1   6        0.04        0.04      0.12 o 
  -5   1   6        0.00       -0.19      0.19 o 
  -4   1   6        3.14        1.34      0.16 o 
  -3   1   6       14.01       11.33      0.29 o 
  -2   1   6       25.23       24.74      0.52 o 
  -1   1   6       24.81       24.96      1.29 o 
   0   1   6       56.52       49.99      0.67 o 
   1   1   6       81.02       76.33      1.20 o 
   2   1   6      176.88      169.42     11.06 o 
   3   1   6        0.91        0.47      0.11 o 
   4   1   6       10.53       11.74      0.32 o 
   5   1   6        5.72        3.09      0.24 o 
   6   1   6        1.30        1.01      0.18 o 
  -6   2   6        0.82        1.30      0.14 o 
  -5   2   6        0.17        0.33      0.20 o 
  -4   2   6        0.64        1.16      0.24 o 
  -3   2   6      380.21      362.34      3.34 o 
  -2   2   6      150.62      144.11      3.71 o 
  -1   2   6      537.21      537.25     46.49 o 
   0   2   6      171.58      163.01     18.12 o 
   1   2   6      125.65      141.04     15.69 o 
   2   2   6       31.40       40.53      2.25 o 
   3   2   6       97.41      126.30      4.00 o 
   4   2   6      156.51      188.76      9.81 o 
   5   2   6       39.96       44.82      2.34 o 
   6   2   6       41.41       45.18      2.19 o 
  -6   3   6       15.93       18.69      0.37 o 
  -5   3   6        6.28        7.16      0.68 o 
  -4   3   6       68.08       60.71      1.47 o 
  -3   3   6       62.76       60.29      3.02 o 
  -2   3   6      197.42      187.74      3.66 o 
  -1   3   6      333.56      330.49     30.17 o 
   0   3   6      188.90      204.78     28.45 o 
   1   3   6     1020.84     1053.56    194.54 o 
   2   3   6       91.53      120.83     17.10 o 
   3   3   6      105.59      118.96     10.70 o 
   4   3   6        1.67        1.85      0.18 o 
   5   3   6       95.19      106.68     14.06 o 
   6   3   6      137.78      162.07     10.79 o 
  -5   4   6        1.09        0.70      0.29 o 
  -4   4   6       95.88       86.23      3.70 o 
  -3   4   6     1124.38     1083.07     53.60 o 
  -2   4   6      256.97      265.99     27.20 o 
  -1   4   6        2.35        2.31      0.26 o 
   0   4   6       30.41       35.52      7.23 o 
   1   4   6       28.57       19.93      3.99 o 
   2   4   6       78.82       83.04      9.75 o 
   3   4   6       24.21       29.31      2.21 o 
   4   4   6       14.56       16.68      1.70 o 
   5   4   6        0.63        0.49      0.16 o 
   6   4   6        0.21        0.45      0.13 o 
  -5   5   6        5.59        5.67      0.23 o 
  -4   5   6        0.30        0.38      0.19 o 
  -3   5   6       19.74       19.20      0.95 o 
  -2   5   6        1.78        2.11      0.16 o 
  -1   5   6       51.60       49.32      5.66 o 
   0   5   6       20.08       15.48      2.42 o 
   1   5   6       56.72       60.61      9.66 o 
   2   5   6        1.90        2.31      0.18 o 
   3   5   6      221.79      244.01     29.02 o 
   4   5   6      225.18      242.16     18.00 o 
   5   5   6        6.98        6.66      0.45 o 
   6   5   6        1.16        3.99      0.43 o 
  -5   6   6        6.00        5.79      0.74 o 
  -4   6   6       57.52       52.49      4.04 o 
  -3   6   6       48.96       46.18      4.60 o 
  -2   6   6       12.02        8.80      1.15 o 
  -1   6   6        0.27        0.70      0.13 o 
   0   6   6       76.21       65.88     11.39 o 
   1   6   6        9.92        9.65      1.64 o 
   2   6   6       67.76       66.75     13.77 o 
   3   6   6        0.81        0.87      0.15 o 
   4   6   6        1.25        1.31      0.20 o 
   5   6   6        3.35        3.81      0.33 o 
   6   6   6        0.97        2.00      0.14 o 
  -4   7   6        1.05        1.16      0.24 o 
  -3   7   6        1.02        0.94      0.16 o 
  -2   7   6        1.56        1.31      0.40 o 
  -1   7   6      296.15      252.47     42.48 o 
   0   7   6        4.83        4.00      0.96 o 
   1   7   6       77.71       74.71     13.44 o 
   2   7   6       46.08       49.54      7.72 o 
   3   7   6      143.55      152.51     23.00 o 
   4   7   6        2.76        2.66      0.32 o 
   5   7   6       39.13       53.76     12.67 o 
  -4   8   6        0.86        0.41      0.10 o 
  -3   8   6       11.00       11.79      1.82 o 
  -2   8   6       29.69       29.93      4.78 o 
  -1   8   6        8.51        6.55      1.27 o 
   0   8   6       12.49       12.48      2.76 o 
   1   8   6      156.39      165.87     36.38 o 
   2   8   6       15.13       17.39      3.89 o 
   3   8   6       39.51       41.33      6.95 o 
   4   8   6        0.84        0.48      0.13 o 
   5   8   6        1.38        1.44      0.42 o 
  -3   9   6        4.22        5.37      0.77 o 
  -2   9   6        4.12        4.52      0.87 o 
  -1   9   6       25.45       28.19      3.83 o 
   0   9   6       12.56       14.17      2.48 o 
   1   9   6       48.83       48.95      8.35 o 
   2   9   6       10.16       11.74      1.93 o 
   3   9   6        0.80        1.05      0.21 o 
   4   9   6       29.48       39.80      7.03 o 
  -2  10   6        1.19        0.78      0.17 o 
  -1  10   6       13.19       16.50      2.01 o 
   0  10   6        8.56        8.21      1.36 o 
   1  10   6        0.62        0.77      0.15 o 
   2  10   6        0.03        0.01      0.17 o 
   3  10   6        0.13        0.73      0.15 o 
   0  11   6        5.88        7.87      1.59 o 
   1  11   6       75.00       86.49     11.54 o 
   2  11   6        6.65        7.94      1.82 o 
  -3 -10   7        1.03        0.80      0.12 o 
  -2 -10   7       11.69       13.20      2.41 o 
  -1 -10   7        1.37        1.76      0.27 o 
   0 -10   7        5.28        5.26      0.53 o 
   1 -10   7       23.56       28.59      3.44 o 
   2 -10   7       25.50       25.54      0.70 o 
  -4  -9   7        2.34        1.94      0.35 o 
  -3  -9   7       13.15       18.13      2.27 o 
  -2  -9   7       30.51       29.44      2.49 o 
  -1  -9   7        0.62        0.44      0.17 o 
   0  -9   7       13.51       17.49      2.53 o 
   1  -9   7       25.17       30.85      4.37 o 
   2  -9   7       18.48       21.52      3.42 o 
   3  -9   7       37.03       41.25      5.71 o 
  -4  -8   7        7.38        8.08      0.86 o 
  -3  -8   7       16.05       15.03      1.23 o 
  -2  -8   7       66.92       66.16      5.91 o 
  -1  -8   7       15.74       17.09      1.79 o 
   0  -8   7      125.62      121.32     14.15 o 
   1  -8   7      106.13      113.59     15.96 o 
   2  -8   7       51.83       62.48      9.86 o 
   3  -8   7        7.92        7.67      1.21 o 
   4  -8   7        0.10       -0.10      0.23 o 
  -5  -7   7       22.86       21.09      1.78 o 
  -4  -7   7       13.39       13.31      0.44 o 
  -3  -7   7       31.57       31.84      0.77 o 
  -2  -7   7       75.67       73.86      2.28 o 
  -1  -7   7      284.85      276.33     19.37 o 
   0  -7   7        2.01        2.40      0.22 o 
   1  -7   7        5.28        5.01      0.27 o 
   2  -7   7        0.52        1.59      0.20 o 
   3  -7   7       28.56       30.49      4.25 o 
   4  -7   7        8.02        8.95      1.18 o 
  -5  -6   7        2.42        3.03      0.19 o 
  -4  -6   7       70.41       66.08      3.50 o 
  -3  -6   7        2.03        1.19      0.17 o 
  -2  -6   7       27.60       25.15      1.11 o 
  -1  -6   7      357.00      377.77     13.05 o 
   0  -6   7      274.47      301.90     23.14 o 
   1  -6   7       22.91       24.06      3.86 o 
   2  -6   7       70.34       66.78     10.06 o 
   3  -6   7       24.78       28.87      4.44 o 
   4  -6   7        7.26        6.94      0.84 o 
   5  -6   7       33.99       35.64      3.28 o 
  -6  -5   7        6.69        6.34      0.22 o 
  -5  -5   7       88.62       83.28      1.25 o 
  -4  -5   7      232.86      216.26      4.05 o 
  -3  -5   7       14.31       14.25      1.01 o 
  -2  -5   7        8.17        7.94      0.35 o 
  -1  -5   7      236.60      241.68      2.44 o 
   0  -5   7       59.58       71.51      2.80 o 
   1  -5   7        4.51        3.32      0.19 o 
   2  -5   7       28.03       27.70      3.70 o 
   3  -5   7       65.80       79.49     11.05 o 
   4  -5   7        0.46        0.27      0.39 o 
   5  -5   7       11.14       10.83      0.97 o 
  -6  -4   7       31.56       32.39      1.06 o 
  -5  -4   7        3.15        2.74      0.20 o 
  -4  -4   7        2.61        3.24      0.39 o 
  -3  -4   7       77.44       78.33      4.49 o 
  -2  -4   7       11.91       12.71      0.31 o 
  -1  -4   7       20.89       20.78      0.43 o 
   0  -4   7       16.00       20.46      0.62 o 
   1  -4   7       40.42       58.86     18.70 o 
   2  -4   7      168.79      178.09     25.53 o 
   3  -4   7      158.40      175.00     23.25 o 
   4  -4   7      300.33      343.62     23.73 o 
   5  -4   7        5.16        5.83      0.41 o 
  -6  -3   7        1.61        1.45      0.15 o 
  -5  -3   7        0.23        1.12      0.18 o 
  -4  -3   7        6.76        5.46      0.27 o 
  -3  -3   7       20.46       19.29      0.46 o 
  -2  -3   7       24.94       27.14      0.97 o 
  -1  -3   7       15.81       16.68      1.23 o 
   0  -3   7      155.02      203.97     21.64 o 
   1  -3   7      187.93       73.26     80.33 o 
   2  -3   7       37.18       43.32      4.18 o 
   3  -3   7       24.14       24.62      2.18 o 
   4  -3   7       20.21       22.54      0.69 o 
   5  -3   7        7.83       10.62      0.35 o 
   6  -3   7        2.83        2.77      0.18 o 
  -6  -2   7       27.99       28.16      0.59 o 
  -5  -2   7        1.54        1.23      0.19 o 
  -4  -2   7       16.93       19.56      0.43 o 
  -3  -2   7        0.01        0.18      0.10 o 
  -2  -2   7      185.09      190.41      4.86 o 
  -1  -2   7       72.06       74.48      2.94 o 
   0  -2   7      877.36     1133.43     76.48 o 
   1  -2   7       58.06       15.22     13.46 o 
   2  -2   7      185.16      202.88     28.55 o 
   3  -2   7      169.24      171.61     15.72 o 
   4  -2   7      393.34      404.87     95.17 o 
   5  -2   7       28.24       31.41      2.75 o 
   6  -2   7        7.89        7.98      0.28 o 
  -6  -1   7        2.97        1.27      0.16 o 
  -5  -1   7        3.41        3.23      0.21 o 
  -4  -1   7       25.14       28.83      0.60 o 
  -3  -1   7       39.94       38.92      0.77 o 
  -2  -1   7       41.78       46.08      1.13 o 
  -1  -1   7        0.35        0.92      0.11 o 
   0  -1   7      655.53      738.85     35.93 o 
   1  -1   7     1719.35     1982.97    261.17 o 
   2  -1   7       83.25      101.70      7.90 o 
   3  -1   7      112.01      150.70      4.58 o 
   4  -1   7        2.22        3.95      0.60 o 
   5  -1   7       56.41       69.38      1.63 o 
   6  -1   7        5.59        6.70      0.71 o 
  -6   0   7        6.11        5.84      0.23 o 
  -5   0   7       66.67       56.30      1.11 o 
  -4   0   7      140.38      139.29      2.26 o 
  -3   0   7        5.32        5.46      0.22 o 
  -2   0   7       67.30       63.67      1.08 o 
  -1   0   7      479.42      534.08      4.34 o 
   0   0   7      846.96      889.26     30.38 o 
   1   0   7       72.44       81.86      2.77 o 
   2   0   7       17.84       13.48      7.60 o 
   3   0   7       37.67       48.66      4.16 o 
   4   0   7       16.72       23.28      0.52 o 
   5   0   7       36.88       37.60      1.16 o 
   6   0   7        0.96        1.78      0.30 o 
  -6   1   7       15.23       12.81      0.42 o 
  -5   1   7        4.54        3.83      0.24 o 
  -4   1   7        0.15        0.63      0.14 o 
  -3   1   7        0.01        0.06      0.16 o 
  -2   1   7       19.46       17.37      0.38 o 
  -1   1   7      126.00      124.36      8.57 o 
   0   1   7       21.40       27.86      1.43 o 
   1   1   7       68.12       79.27      1.77 o 
   2   1   7        7.76        9.32      0.24 o 
   3   1   7      112.51      147.40      1.70 o 
   4   1   7       18.57       24.52      1.51 o 
   5   1   7       15.18       16.08      0.64 o 
   6   1   7       87.82      119.81     11.76 o 
  -6   2   7        3.42        3.86      0.18 o 
  -5   2   7        2.15        1.67      0.26 o 
  -4   2   7       11.49        8.42      0.69 o 
  -3   2   7        3.45        2.42      0.17 o 
  -2   2   7      116.08      123.53      7.68 o 
  -1   2   7       16.73       21.38      0.59 o 
   0   2   7      109.49      123.66      9.13 o 
   1   2   7      347.65      398.52     46.63 o 
   2   2   7        9.68        8.74      3.78 o 
   3   2   7       50.97       61.85      4.49 o 
   4   2   7       23.02       26.61      1.05 o 
   5   2   7      127.51      139.88      7.64 o 
   6   2   7        7.67       12.36      0.89 o 
  -6   3   7        5.32        5.53      0.27 o 
  -5   3   7        0.01       -0.03      0.18 o 
  -4   3   7       13.69       13.84      0.41 o 
  -3   3   7      146.02      141.59      2.02 o 
  -2   3   7        7.76        8.64      0.60 o 
  -1   3   7      113.72      127.51     13.75 o 
   0   3   7       45.47       46.45      8.19 o 
   1   3   7      479.56      532.71     88.87 o 
   2   3   7       49.78       50.88      4.83 o 
   3   3   7       19.95       21.15      1.15 o 
   4   3   7        1.08        3.51      0.55 o 
   5   3   7        0.88        2.90      0.47 o 
   6   3   7        1.05        1.76      0.17 o 
  -5   4   7        3.69        4.68      0.23 o 
  -4   4   7      143.09      134.15      6.44 o 
  -3   4   7      554.54      550.00     24.58 o 
  -2   4   7        1.55        2.95      1.32 o 
  -1   4   7        4.20        5.50      0.86 o 
   0   4   7        0.00        0.21      0.19 o 
   1   4   7      289.36      328.16     55.75 o 
   2   4   7       40.76       39.65     10.29 o 
   3   4   7       36.35       43.45      6.29 o 
   4   4   7       12.24       14.28      0.94 o 
   5   4   7       45.79       53.01      4.18 o 
   6   4   7        0.77        0.32      0.25 o 
  -5   5   7       29.60       27.29      1.49 o 
  -4   5   7       61.72       58.99      3.34 o 
  -3   5   7       30.42       28.46      1.93 o 
  -2   5   7        0.05        0.03      0.18 o 
  -1   5   7       41.69       40.74      5.64 o 
   0   5   7        0.05        0.09      0.16 o 
   1   5   7        8.71       12.11      3.24 o 
   2   5   7      207.61      222.25     39.10 o 
   3   5   7       22.52       27.05      4.65 o 
   4   5   7       31.62       33.77      2.94 o 
   5   5   7        0.53        0.92      0.16 o 
   6   5   7        9.04       14.64      1.24 o 
  -4   6   7        5.29        4.21      1.01 o 
  -3   6   7       40.62       36.65      4.37 o 
  -2   6   7        1.96        1.61      0.44 o 
  -1   6   7       13.02       14.28      2.86 o 
   0   6   7        1.83        1.62      0.28 o 
   1   6   7       64.32       62.85     10.44 o 
   2   6   7        6.13        9.83      1.60 o 
   3   6   7        0.32        0.18      0.18 o 
   4   6   7        3.68        2.40      0.20 o 
   5   6   7       14.59       11.86      1.70 o 
  -4   7   7       40.13       42.30      5.24 o 
  -3   7   7        1.80        2.23      0.21 o 
  -2   7   7       28.24       25.82      4.16 o 
  -1   7   7       17.02       15.92      2.64 o 
   0   7   7       10.17       12.93      2.41 o 
   1   7   7       21.69       24.27      4.83 o 
   2   7   7      911.92      987.04    192.62 o 
   3   7   7       94.29      110.66     16.56 o 
   4   7   7       13.80       16.58      2.95 o 
   5   7   7        0.18        0.10      0.38 o 
  -3   8   7        0.57        1.04      0.14 o 
  -2   8   7       16.45       12.91      1.81 o 
  -1   8   7       79.08       83.93     12.57 o 
   0   8   7       51.52       44.82      6.71 o 
   1   8   7        1.51        2.35      0.76 o 
   2   8   7      112.01      133.80     30.48 o 
   3   8   7       17.07       19.58      3.49 o 
   4   8   7        0.86        0.48      0.14 o 
   5   8   7        8.13       16.11      2.68 o 
  -3   9   7        0.04        0.11      0.12 o 
  -2   9   7       33.35       32.19      3.65 o 
  -1   9   7       15.50       14.37      2.05 o 
   0   9   7       27.10       28.56      5.09 o 
   1   9   7       17.62       20.91      4.04 o 
   2   9   7       54.63       62.82     11.87 o 
   3   9   7       12.97       17.60      2.80 o 
   4   9   7        7.93       10.32      1.32 o 
  -1  10   7        1.10        1.33      0.13 o 
   0  10   7       27.58       32.99      5.06 o 
   1  10   7       53.63       61.17      8.37 o 
   2  10   7       21.20       23.75      3.16 o 
   3  10   7        0.13        0.24      0.21 o 
  -2 -10   8       20.57       18.98      2.65 o 
  -1 -10   8        9.22       10.49      1.91 o 
   0 -10   8        0.65        1.16      0.13 o 
   1 -10   8       13.15       15.21      2.87 o 
  -3  -9   8        6.62        7.96      0.81 o 
  -2  -9   8        9.59       11.47      1.50 o 
  -1  -9   8       20.59       22.21      3.57 o 
   0  -9   8       21.78       28.59      4.03 o 
   1  -9   8       11.23       12.46      1.29 o 
   2  -9   8        4.14        4.56      0.92 o 
  -4  -8   8       12.60       12.37      1.35 o 
  -3  -8   8       56.03       61.19      6.93 o 
  -2  -8   8       16.67       15.25      0.69 o 
  -1  -8   8       76.44       86.48     10.67 o 
   0  -8   8       15.46       16.35      2.32 o 
   1  -8   8        1.05        1.53      0.33 o 
   2  -8   8       10.51       12.61      2.26 o 
   3  -8   8        3.73        4.91      0.87 o 
  -5  -7   8        0.83        0.61      0.12 o 
  -4  -7   8       12.10       12.52      1.42 o 
  -3  -7   8        0.02        0.00      0.17 o 
  -2  -7   8       57.96       56.90      3.26 o 
  -1  -7   8      242.38      253.02     22.45 o 
   0  -7   8       10.37       10.43      1.29 o 
   1  -7   8       30.62       36.96      6.43 o 
   2  -7   8       81.34       85.09     15.42 o 
   3  -7   8       54.66       60.16      9.30 o 
   4  -7   8        0.01       -0.03      0.15 o 
  -5  -6   8       13.95       11.37      0.53 o 
  -4  -6   8        1.95        1.87      0.36 o 
  -3  -6   8       13.06       13.06      1.00 o 
  -2  -6   8        0.06        0.25      0.17 o 
  -1  -6   8      151.71      158.87     12.24 o 
   0  -6   8        5.99        8.74      0.89 o 
   1  -6   8        6.79        6.31      1.37 o 
   2  -6   8       23.25       30.18      6.26 o 
   3  -6   8       14.44       16.06      2.34 o 
   4  -6   8        2.86        2.16      0.71 o 
  -5  -5   8        2.73        2.93      0.20 o 
  -4  -5   8       12.25       12.09      0.39 o 
  -3  -5   8       21.04       19.91      1.24 o 
  -2  -5   8      218.45      224.97     13.69 o 
  -1  -5   8       82.77       82.99      5.92 o 
   0  -5   8      188.16      193.13     21.63 o 
   1  -5   8      108.94      127.66     18.91 o 
   2  -5   8        0.31        0.38      0.17 o 
   3  -5   8       78.73       82.96      8.47 o 
   4  -5   8       18.61       15.42      3.21 o 
   5  -5   8       12.21        9.84      2.83 o 
  -6  -4   8        9.72       11.39      0.38 o 
  -5  -4   8       22.73       22.13      0.67 o 
  -4  -4   8       36.20       35.53      1.97 o 
  -3  -4   8       79.57       77.23      1.94 o 
  -2  -4   8       48.95       52.06      0.93 o 
  -1  -4   8       21.63       23.67      1.45 o 
   0  -4   8       66.68       66.98      6.16 o 
   1  -4   8       34.49       36.91      1.25 o 
   2  -4   8      132.73      149.32     22.92 o 
   3  -4   8        1.56        1.62      0.18 o 
   4  -4   8       39.81       41.26      1.22 o 
   5  -4   8        4.89        4.91      0.53 o 
  -6  -3   8       15.27       13.93      0.47 o 
  -5  -3   8        5.83        5.37      0.25 o 
  -4  -3   8        9.31        8.96      0.34 o 
  -3  -3   8       53.90       45.30      3.40 o 
  -2  -3   8       10.57       11.97      1.08 o 
  -1  -3   8       12.88       12.45      1.36 o 
   0  -3   8       50.03       64.75      6.52 o 
   1  -3   8       87.96       75.72     15.77 o 
   2  -3   8       48.64       56.74      9.02 o 
   3  -3   8       49.45       60.74      8.79 o 
   4  -3   8       93.42       97.56      2.03 o 
   5  -3   8        9.96       14.77      0.56 o 
  -6  -2   8        0.55        0.39      0.11 o 
  -5  -2   8        5.70        5.25      0.43 o 
  -4  -2   8        0.09        0.09      0.19 o 
  -3  -2   8        0.14       -0.19      0.19 o 
  -2  -2   8      103.27      114.27      2.61 o 
  -1  -2   8       39.17       40.28      3.61 o 
   0  -2   8       40.47       46.31      4.41 o 
   1  -2   8        1.06        0.48      0.15 o 
   2  -2   8       92.89       82.81      1.16 o 
   3  -2   8      181.78      221.79     15.94 o 
   4  -2   8      187.91      220.58      9.24 o 
   5  -2   8       78.79      120.64      2.20 o 
   6  -2   8        0.47        0.69      0.25 o 
  -6  -1   8        0.65        0.23      0.12 o 
  -5  -1   8        3.21        2.27      0.26 o 
  -4  -1   8      234.85      211.51     13.36 o 
  -3  -1   8        0.82        1.50      0.15 o 
  -2  -1   8        0.00        0.08      0.20 o 
  -1  -1   8        0.96       11.93      9.29 o 
   0  -1   8      351.04      415.36     23.47 o 
   1  -1   8      479.85      530.63     10.78 o 
   2  -1   8       51.60       36.58      6.27 o 
   3  -1   8       32.45       42.15      1.10 o 
   4  -1   8       94.65       67.86     39.76 o 
   5  -1   8       72.24       93.65      1.89 o 
   6  -1   8        3.14        3.46      0.91 o 
  -6   0   8        7.98       10.97      0.33 o 
  -5   0   8       25.31       25.89      0.54 o 
  -4   0   8       11.36       13.03      0.67 o 
  -3   0   8        0.34        0.52      0.12 o 
  -2   0   8      132.23      153.69      3.89 o 
  -1   0   8      146.58      183.20      1.86 o 
   0   0   8      207.39      238.69     27.59 o 
   1   0   8       86.80       99.30      3.74 o 
   2   0   8       72.36       58.65     19.41 o 
   3   0   8       20.94       29.95      0.86 o 
   4   0   8       54.55       64.39     14.11 o 
   5   0   8       28.52       40.99      1.18 o 
   6   0   8        2.81        3.02      0.76 o 
  -6   1   8        0.68        0.94      0.12 o 
  -5   1   8        0.41        0.34      0.15 o 
  -4   1   8       12.27       14.63      0.54 o 
  -3   1   8        1.52        1.64      0.16 o 
  -2   1   8        2.89        2.75      0.17 o 
  -1   1   8       44.20       52.45      0.82 o 
   0   1   8       44.66       53.55      0.81 o 
   1   1   8        5.94        6.73      0.52 o 
   2   1   8       18.08       20.17      5.00 o 
   3   1   8        6.10        4.84      0.22 o 
   4   1   8       57.72       71.63      5.55 o 
   5   1   8        0.10       -0.17      0.25 o 
   6   1   8        0.51        0.45      0.16 o 
  -5   2   8       20.71       21.90      0.48 o 
  -4   2   8        1.19        1.05      0.18 o 
  -3   2   8        9.48        9.41      0.57 o 
  -2   2   8      137.46      148.10      4.30 o 
  -1   2   8       43.95       38.62      1.77 o 
   0   2   8       42.20       37.86      3.38 o 
   1   2   8       75.95       93.70      7.59 o 
   2   2   8       11.81       17.54      3.01 o 
   3   2   8      398.74      373.80     89.50 o 
   4   2   8        2.54        9.46      0.81 o 
   5   2   8       38.02       44.08      1.24 o 
   6   2   8        6.19       10.94      0.65 o 
  -5   3   8        2.35        2.17      0.28 o 
  -4   3   8        5.99        6.13      0.46 o 
  -3   3   8      131.45      125.57      1.95 o 
  -2   3   8      105.17      104.56      4.79 o 
  -1   3   8        3.29        3.20      0.30 o 
   0   3   8      401.43      444.18     31.00 o 
   1   3   8       73.85       82.24     10.00 o 
   2   3   8        6.98        5.69      1.69 o 
   3   3   8       52.88       55.50     11.39 o 
   4   3   8      183.58      207.43     12.36 o 
   5   3   8        2.30        1.39      0.20 o 
   6   3   8       17.31       19.11      1.08 o 
  -5   4   8       37.61       39.78      0.93 o 
  -4   4   8      109.31       98.85      7.14 o 
  -3   4   8       42.49       38.30      2.83 o 
  -2   4   8        1.23        2.00      0.17 o 
  -1   4   8        1.70        1.83      0.54 o 
   0   4   8      298.15      338.51     51.14 o 
   1   4   8       20.64       21.49      3.94 o 
   2   4   8       29.29       35.43      4.69 o 
   3   4   8      101.37      115.82     11.95 o 
   4   4   8        6.74        9.00      1.35 o 
   5   4   8        3.20        4.67      0.46 o 
   6   4   8        4.40        5.36      0.63 o 
  -5   5   8        2.40        1.52      0.14 o 
  -4   5   8        0.46        0.69      0.16 o 
  -3   5   8        0.41        0.64      0.34 o 
  -2   5   8       47.56       47.80      5.32 o 
  -1   5   8        0.82        1.74      0.25 o 
   0   5   8      161.22      184.70     20.33 o 
   1   5   8      125.33      134.58     25.41 o 
   2   5   8       26.88       28.30      5.05 o 
   3   5   8       12.92       13.04      2.44 o 
   4   5   8       26.47       25.46      3.53 o 
   5   5   8       11.45       11.21      0.63 o 
   6   5   8       19.72       25.99      3.15 o 
  -4   6   8      122.52      112.60      7.83 o 
  -3   6   8        8.86        9.01      1.69 o 
  -2   6   8       13.01       15.63      2.01 o 
  -1   6   8       17.40       21.39      5.86 o 
   0   6   8       25.80       28.50      4.32 o 
   1   6   8       29.38       31.04      5.61 o 
   2   6   8        0.02        4.84      2.77 o 
   3   6   8      181.03      208.84     38.16 o 
   4   6   8       12.81       11.89      1.42 o 
   5   6   8        3.06        6.23      0.92 o 
  -4   7   8       16.20       17.14      1.98 o 
  -3   7   8       25.20       28.66      3.43 o 
  -2   7   8       10.45       10.89      0.73 o 
  -1   7   8       51.73       45.07      6.29 o 
   0   7   8        0.50        0.51      0.16 o 
   1   7   8       87.06       98.66     17.41 o 
   2   7   8      119.88      136.64     25.58 o 
   3   7   8       37.70       39.02      6.95 o 
   4   7   8        1.05        2.19      0.31 o 
   5   7   8       25.93       42.20      6.69 o 
  -3   8   8       11.63       13.47      1.46 o 
  -2   8   8       24.29       21.87      3.61 o 
  -1   8   8       12.76       10.39      1.48 o 
   0   8   8        4.29        5.54      0.70 o 
   1   8   8       47.04       55.61     10.00 o 
   2   8   8       23.27       24.80      4.28 o 
   3   8   8        6.08        7.44      1.63 o 
   4   8   8        4.70        9.22      1.75 o 
  -2   9   8       12.72       10.47      1.35 o 
  -1   9   8        0.82        0.49      0.13 o 
   0   9   8        1.26        1.25      0.21 o 
   1   9   8      132.14      151.41     22.03 o 
   2   9   8        3.45        3.82      0.72 o 
   3   9   8        7.98        8.95      1.47 o 
   4   9   8        8.47       12.18      2.27 o 
  -1  10   8       23.70       25.29      3.30 o 
   0  10   8       17.55       19.56      2.98 o 
   1  10   8        0.23        0.28      0.15 o 
   2  10   8        4.82        6.75      1.06 o 
  -1 -10   9        8.33        9.75      1.20 o 
   0 -10   9        0.50        1.26      0.13 o 
  -3  -9   9        0.03        0.23      0.09 o 
  -2  -9   9        2.06        2.71      0.21 o 
  -1  -9   9        0.00        0.05      0.16 o 
   0  -9   9        0.15        0.40      0.14 o 
   1  -9   9        0.88        1.07      0.13 o 
   2  -9   9        0.17        0.24      0.13 o 
  -4  -8   9       11.55       14.72      1.68 o 
  -3  -8   9        6.78        7.02      1.34 o 
  -2  -8   9        8.84        8.75      1.27 o 
  -1  -8   9       10.62       11.51      1.94 o 
   0  -8   9        2.47        3.63      0.22 o 
   1  -8   9        2.20        2.91      0.20 o 
   2  -8   9       11.89       14.78      2.63 o 
   3  -8   9       24.69       27.06      3.28 o 
  -4  -7   9       10.72       10.59      0.62 o 
  -3  -7   9      118.16      120.87      7.61 o 
  -2  -7   9       38.06       43.52      3.75 o 
  -1  -7   9        1.24        0.81      0.18 o 
   0  -7   9       64.38       71.25      3.51 o 
   1  -7   9       24.53       26.80      4.43 o 
   2  -7   9      113.05      127.58     21.41 o 
   3  -7   9        1.24        2.33      0.24 o 
   4  -7   9        0.41        0.44      0.24 o 
  -5  -6   9        2.15        2.52      0.35 o 
  -4  -6   9        0.02        0.09      0.16 o 
  -3  -6   9      138.10      147.88      8.51 o 
  -2  -6   9       10.32       10.14      0.86 o 
  -1  -6   9      269.33      293.60     21.23 o 
   0  -6   9      288.23      311.76     24.78 o 
   1  -6   9        5.76        6.23      0.77 o 
   2  -6   9       65.50       81.60     12.93 o 
   3  -6   9       18.69       15.92      0.42 o 
   4  -6   9        7.58        7.97      1.62 o 
  -5  -5   9       17.23       16.68      0.55 o 
  -4  -5   9       70.46       69.58      3.10 o 
  -3  -5   9        5.46        5.61      0.28 o 
  -2  -5   9      870.59      955.33     66.94 o 
  -1  -5   9       24.88       27.79      1.34 o 
   0  -5   9       30.34       39.12      1.50 o 
   1  -5   9       56.66       56.22      6.64 o 
   2  -5   9        0.02        0.20      0.22 o 
   3  -5   9        0.68        1.03      0.25 o 
   4  -5   9       25.28       27.51      1.28 o 
   5  -5   9        1.05        0.99      0.39 o 
  -5  -4   9        0.13       -0.06      0.15 o 
  -4  -4   9        0.26        0.22      0.18 o 
  -3  -4   9       64.51       65.79      4.42 o 
  -2  -4   9        9.96       10.47      0.31 o 
  -1  -4   9      107.22      123.72      8.44 o 
   0  -4   9       13.10       11.25      0.30 o 
   1  -4   9        7.20        7.11      0.26 o 
   2  -4   9       46.54       50.12      5.64 o 
   3  -4   9       66.68       62.25      1.52 o 
   4  -4   9        2.24        2.34      0.30 o 
   5  -4   9       17.56       18.83      0.59 o 
  -5  -3   9        2.28        1.97      0.18 o 
  -4  -3   9        3.73        3.65      0.24 o 
  -3  -3   9        0.00        0.08      0.17 o 
  -2  -3   9       56.93       58.93      1.40 o 
  -1  -3   9      163.35      181.15     12.27 o 
   0  -3   9        1.93        2.26      0.33 o 
   1  -3   9      291.72      199.25     45.49 o 
   2  -3   9      230.39      166.89     47.45 o 
   3  -3   9      151.83      177.38     23.17 o 
   4  -3   9      143.58      145.37      2.69 o 
   5  -3   9        5.50        5.57      0.35 o 
  -5  -2   9        0.22        0.29      0.13 o 
  -4  -2   9        3.94        4.01      0.25 o 
  -3  -2   9       13.53       12.78      0.34 o 
  -2  -2   9      138.86      148.62      7.80 o 
  -1  -2   9       21.28       23.37      0.47 o 
   0  -2   9        0.67        0.48      0.11 o 
   1  -2   9       32.88       38.98      3.78 o 
   2  -2   9      219.36      100.68      1.40 o 
   3  -2   9      255.42      286.83     37.46 o 
   4  -2   9       93.16       91.37      2.15 o 
   5  -2   9       43.91       54.41      1.38 o 
  -6  -1   9        0.00       -0.04      0.11 o 
  -5  -1   9       49.58       47.50      2.21 o 
  -4  -1   9        9.20        9.33      0.34 o 
  -3  -1   9        0.00       -0.14      0.31 o 
  -2  -1   9        1.05        0.64      0.15 o 
  -1  -1   9      622.48      713.09     69.52 o 
   0  -1   9       29.37       33.29      0.65 o 
   1  -1   9       58.27       75.12      7.05 o 
   2  -1   9       65.03        5.20      2.55 o 
   3  -1   9      238.86      245.17     54.62 o 
   4  -1   9       15.98       18.32      0.68 o 
   5  -1   9        0.20        0.10      0.31 o 
   6  -1   9        2.55        3.89      0.28 o 
  -5   0   9        4.67        4.09      0.24 o 
  -4   0   9        0.92        1.07      0.18 o 
  -3   0   9       14.05       11.82      0.37 o 
  -2   0   9       39.39       36.96      2.06 o 
  -1   0   9       37.58       41.60      0.75 o 
   0   0   9        1.59        2.40      0.15 o 
   1   0   9       20.46       33.14      1.12 o 
   2   0   9        1.42        1.03      0.13 o 
   3   0   9      209.06      256.61     11.13 o 
   4   0   9      232.14      277.48     25.58 o 
   5   0   9       16.09       20.44      0.68 o 
   6   0   9        8.99       11.75      0.43 o 
  -5   1   9       41.72       41.45      0.79 o 
  -4   1   9        7.24        7.75      0.58 o 
  -3   1   9       18.06       18.83      0.67 o 
  -2   1   9        9.14        9.07      0.27 o 
  -1   1   9      336.52      359.73      8.47 o 
   0   1   9       32.71       37.09      0.69 o 
   1   1   9        2.37        4.69      0.19 o 
   2   1   9       32.94       31.99      1.75 o 
   3   1   9       27.33       16.98     11.13 o 
   4   1   9       20.96       25.06      0.55 o 
   5   1   9        6.41        8.98      0.45 o 
   6   1   9       16.58       22.00      0.59 o 
  -5   2   9        4.20        5.62      0.25 o 
  -4   2   9        0.00       -0.02      0.17 o 
  -3   2   9       55.02       57.98      1.02 o 
  -2   2   9        9.61       12.10      1.11 o 
  -1   2   9       15.45       14.03      0.61 o 
   0   2   9       52.65       58.94      4.71 o 
   1   2   9      171.48      189.55     15.34 o 
   2   2   9      301.73      340.97     65.69 o 
   3   2   9      292.03      225.65     82.68 o 
   4   2   9       86.18       86.94      1.85 o 
   5   2   9       34.62       48.17      1.27 o 
   6   2   9       14.59       23.92      0.75 o 
  -5   3   9        2.14        2.85      0.23 o 
  -4   3   9        8.28        7.47      0.43 o 
  -3   3   9      237.27      235.38      8.19 o 
  -2   3   9      120.17      121.03      2.61 o 
  -1   3   9       55.08       56.69      6.26 o 
   0   3   9       98.73      115.50      5.26 o 
   1   3   9       45.46       56.02      7.33 o 
   2   3   9       21.09       27.64      4.73 o 
   3   3   9        2.24        1.99      0.28 o 
   4   3   9       34.58       39.76      1.25 o 
   5   3   9        3.59        6.58      0.37 o 
   6   3   9        3.21        5.09      0.20 o 
  -5   4   9        4.18        3.81      0.46 o 
  -4   4   9        1.32        1.00      0.17 o 
  -3   4   9        1.06        1.79      0.27 o 
  -2   4   9      277.88      286.62     16.05 o 
  -1   4   9        5.84        5.17      0.46 o 
   0   4   9      129.73      148.70     21.36 o 
   1   4   9        6.09        8.07      0.97 o 
   2   4   9       58.64       70.79     19.45 o 
   3   4   9       19.50       18.71     11.07 o 
   4   4   9       47.81       41.89     11.77 o 
   5   4   9        5.53        6.49      0.65 o 
   6   4   9        4.86        7.00      0.31 o 
  -4   5   9       83.85       79.74      6.80 o 
  -3   5   9       28.40       28.09      3.13 o 
  -2   5   9        0.81        1.07      0.26 o 
  -1   5   9       42.00       41.83      5.88 o 
   0   5   9        0.32        0.65      0.17 o 
   1   5   9        2.93        3.12      0.78 o 
   2   5   9       14.24       17.58      3.71 o 
   3   5   9       11.70       10.46      3.08 o 
   4   5   9        8.96       12.25      2.05 o 
   5   5   9        4.05        6.16      0.71 o 
  -4   6   9       58.91       54.27      3.28 o 
  -3   6   9        0.36        0.49      0.23 o 
  -2   6   9       13.10       12.42      1.52 o 
  -1   6   9       67.61       69.07     10.91 o 
   0   6   9       13.77       17.65      2.03 o 
   1   6   9        0.10       -0.18      0.20 o 
   2   6   9       24.47       29.02      6.23 o 
   3   6   9      236.90      253.16     74.95 o 
   4   6   9       23.38       25.22      4.58 o 
   5   6   9       25.18       30.49      3.95 o 
  -3   7   9        0.25        0.23      0.19 o 
  -2   7   9       30.58       30.02      3.44 o 
  -1   7   9        0.57        0.69      0.14 o 
   0   7   9       11.20       11.24      1.80 o 
   1   7   9       32.56       35.73      7.40 o 
   2   7   9        6.77        7.65      1.40 o 
   3   7   9       22.96       26.66      5.42 o 
   4   7   9        5.80        4.37      0.98 o 
   5   7   9       21.39       26.66      4.08 o 
  -3   8   9        1.59        1.28      0.35 o 
  -2   8   9        2.19        2.34      0.22 o 
  -1   8   9       27.01       28.96      3.75 o 
   0   8   9        0.65        0.70      0.15 o 
   1   8   9       97.86      108.03     17.70 o 
   2   8   9        3.09        2.52      0.48 o 
   3   8   9       34.96       40.07      6.91 o 
   4   8   9        3.07        3.86      0.60 o 
  -2   9   9        2.66        2.23      0.21 o 
  -1   9   9        3.61        4.85      0.93 o 
   0   9   9        5.91        6.24      1.14 o 
   1   9   9       19.46       21.54      4.70 o 
   2   9   9       13.47       15.84      2.79 o 
   3   9   9        3.22        5.86      0.93 o 
   0  10   9        7.67        9.85      1.47 o 
   1  10   9       21.43       23.26      3.67 o 
  -2  -9  10       24.11       27.81      3.48 o 
  -1  -9  10        1.51        1.40      0.14 o 
   0  -9  10        8.41       11.29      1.60 o 
   1  -9  10        9.45       12.51      2.30 o 
  -3  -8  10        0.30        0.65      0.23 o 
  -2  -8  10       12.39       14.12      0.98 o 
  -1  -8  10       42.07       55.36      8.43 o 
   0  -8  10        2.06        2.26      0.20 o 
   1  -8  10        2.48        3.98      0.48 o 
   2  -8  10        8.61        8.59      1.59 o 
  -4  -7  10       23.20       22.24      1.47 o 
  -3  -7  10        0.04        0.17      0.16 o 
  -2  -7  10        1.69        2.65      0.44 o 
  -1  -7  10        0.81        1.23      0.25 o 
   0  -7  10        0.60        0.79      0.15 o 
   1  -7  10       34.78       38.32      6.82 o 
   2  -7  10        7.79        6.38      0.97 o 
   3  -7  10        4.30        4.29      0.53 o 
  -4  -6  10       14.15       14.05      0.45 o 
  -3  -6  10        7.63        8.25      0.54 o 
  -2  -6  10      136.55      143.29      9.22 o 
  -1  -6  10       19.91       22.35      1.73 o 
   0  -6  10        0.02       -0.19      0.19 o 
   1  -6  10        1.02        2.90      0.87 o 
   2  -6  10       44.17       45.70      4.66 o 
   3  -6  10        0.96        0.92      0.15 o 
   4  -6  10        6.14        4.76      1.00 o 
  -5  -5  10        0.15        0.34      0.11 o 
  -4  -5  10        0.17        0.08      0.16 o 
  -3  -5  10      238.64      257.83     17.91 o 
  -2  -5  10       21.11       22.68      2.18 o 
  -1  -5  10       36.79       36.21      2.06 o 
   0  -5  10       51.19       59.43      7.27 o 
   1  -5  10       62.17       58.75      7.30 o 
   2  -5  10       62.93       56.22      1.42 o 
   3  -5  10       26.86       22.62      0.71 o 
   4  -5  10        0.09        0.49      0.17 o 
  -5  -4  10       20.83       21.21      0.70 o 
  -4  -4  10       28.61       31.04      1.33 o 
  -3  -4  10        9.12       11.76      1.13 o 
  -2  -4  10      260.92      263.68      4.35 o 
  -1  -4  10       88.35       93.55      4.16 o 
   0  -4  10       23.16       24.53      2.48 o 
   1  -4  10        5.14        4.92      0.23 o 
   2  -4  10       73.14       57.33      9.32 o 
   3  -4  10        2.30        2.07      0.28 o 
   4  -4  10        3.63        4.33      0.33 o 
   5  -4  10        0.68        0.22      0.18 o 
  -5  -3  10        0.00        0.24      0.11 o 
  -4  -3  10        9.64       10.29      0.35 o 
  -3  -3  10      103.13      106.94      7.38 o 
  -2  -3  10        1.20        1.33      0.62 o 
  -1  -3  10       32.33       30.68      1.61 o 
   0  -3  10        0.35        1.34      0.14 o 
   1  -3  10       70.13       80.30     13.07 o 
   2  -3  10      108.12       65.65     16.58 o 
   3  -3  10      148.62      136.93      2.46 o 
   4  -3  10       24.29       20.68      0.77 o 
   5  -3  10        0.02       -0.07      0.19 o 
  -5  -2  10       38.43       37.69      0.76 o 
  -4  -2  10        0.08        0.36      0.14 o 
  -3  -2  10       54.86       55.98      2.77 o 
  -2  -2  10       72.75       83.69      2.50 o 
  -1  -2  10        9.72       10.04      0.58 o 
   0  -2  10        5.45        3.94      0.20 o 
   1  -2  10      108.71      157.01     15.40 o 
   2  -2  10        1.89        1.99      0.93 o 
   3  -2  10       35.56       48.50      5.91 o 
   4  -2  10       19.11       11.33      0.85 o 
   5  -2  10        0.97        0.27      0.31 o 
  -5  -1  10        5.85        4.84      0.40 o 
  -4  -1  10        2.94        1.75      0.22 o 
  -3  -1  10        3.28        3.98      0.25 o 
  -2  -1  10       15.87       16.73      0.63 o 
  -1  -1  10      129.43      155.29      8.08 o 
   0  -1  10       49.87       60.25      5.36 o 
   1  -1  10        9.32       11.05      0.57 o 
   2  -1  10      599.92      722.85    135.68 o 
   3  -1  10      487.22      494.98     80.57 o 
   4  -1  10       84.51      123.12      2.32 o 
   5  -1  10       33.80       46.00      1.20 o 
  -5   0  10       21.84       20.95      0.47 o 
  -4   0  10       22.61       20.54      1.23 o 
  -3   0  10        0.66        0.87      0.21 o 
  -2   0  10       10.20       11.55      0.53 o 
  -1   0  10      268.23      290.94     10.19 o 
   0   0  10      301.16      366.61     17.39 o 
   1   0  10       17.33       25.02      0.64 o 
   2   0  10      255.04      266.29      3.45 o 
   3   0  10       71.62       86.50      1.57 o 
   4   0  10        0.00        0.14      0.28 o 
   5   0  10        2.48        3.25      0.29 o 
  -5   1  10       33.26       30.44      0.63 o 
  -4   1  10       11.15       10.93      1.12 o 
  -3   1  10       23.33       24.92      0.77 o 
  -2   1  10       78.66       83.58      1.25 o 
  -1   1  10       47.00       53.72      0.93 o 
   0   1  10       37.61       45.27      0.82 o 
   1   1  10        4.14        4.79      0.56 o 
   2   1  10        3.68        2.96      0.34 o 
   3   1  10       88.48       18.53     16.65 o 
   4   1  10       67.70       86.02      1.85 o 
   5   1  10        2.47        3.98      0.32 o 
  -5   2  10        2.74        2.85      0.21 o 
  -4   2  10        0.20        0.46      0.15 o 
  -3   2  10       97.55       92.23      1.49 o 
  -2   2  10      434.66      468.05     26.01 o 
  -1   2  10       87.46       94.27      3.80 o 
   0   2  10      131.00      138.23      5.82 o 
   1   2  10       60.11       83.48      3.07 o 
   2   2  10       54.75       67.69      7.99 o 
   3   2  10       55.80       27.61      6.37 o 
   4   2  10        2.86        2.24      0.31 o 
   5   2  10       11.08       12.04      0.51 o 
  -5   3  10        2.77        2.50      0.15 o 
  -4   3  10        4.73        3.84      0.23 o 
  -3   3  10       19.13       20.61      0.56 o 
  -2   3  10      191.71      199.58      4.42 o 
  -1   3  10        0.17        0.13      0.24 o 
   0   3  10      115.57      136.54      6.77 o 
   1   3  10        7.50        9.95      1.31 o 
   2   3  10       81.73       82.87     17.60 o 
   3   3  10       12.85       14.89      5.46 o 
   4   3  10       67.34       50.39      1.45 o 
   5   3  10        0.11        0.73      0.19 o 
  -4   4  10        1.22        1.98      0.25 o 
  -3   4  10       89.30       94.21      6.28 o 
  -2   4  10        0.74        1.14      0.30 o 
  -1   4  10        4.81        6.17      1.02 o 
   0   4  10       23.08       20.86      2.45 o 
   1   4  10       39.90       51.94      7.55 o 
   2   4  10        0.58        0.91      0.72 o 
   3   4  10      123.33      146.73      2.61 o 
   4   4  10        1.62        3.82      0.34 o 
   5   4  10       18.72       24.02      0.68 o 
  -4   5  10       56.59       50.20      3.26 o 
  -3   5  10       28.13       27.41      2.63 o 
  -2   5  10        0.29        0.33      0.18 o 
  -1   5  10        0.01        0.16      0.17 o 
   0   5  10       81.05       95.42     13.11 o 
   1   5  10       21.52       23.21      3.14 o 
   2   5  10      117.08      132.16     30.00 o 
   3   5  10        1.23        2.47      0.59 o 
   4   5  10        7.96        6.98      3.10 o 
   5   5  10        1.33        2.31      0.40 o 
  -4   6  10       23.29       25.01      2.54 o 
  -3   6  10       12.36        9.26      0.30 o 
  -2   6  10        6.44        6.55      0.55 o 
  -1   6  10       17.81       22.57      2.95 o 
   0   6  10        2.63        2.74      0.24 o 
   1   6  10        1.38        1.49      0.45 o 
   2   6  10      304.77      359.70     85.54 o 
   3   6  10       48.71       50.58     10.58 o 
   4   6  10       12.28       12.30      2.30 o 
   5   6  10       31.22       44.77     10.20 o 
  -3   7  10       11.34       14.42      1.46 o 
  -2   7  10        0.07        0.25      0.14 o 
  -1   7  10        3.33        2.89      0.20 o 
   0   7  10        3.04        4.80      0.92 o 
   1   7  10       28.32       36.02      5.59 o 
   2   7  10       55.06       70.42      9.94 o 
   3   7  10       52.61       69.41     13.43 o 
   4   7  10        9.22       12.43      2.65 o 
  -2   8  10        1.12        1.09      0.14 o 
  -1   8  10       11.45       10.86      1.26 o 
   0   8  10        0.90        1.06      0.16 o 
   1   8  10      101.25      110.52     18.48 o 
   2   8  10      215.54      266.17     48.79 o 
   3   8  10        0.11        0.20      0.13 o 
  -1   9  10        1.92        1.95      0.45 o 
   0   9  10        1.92        2.69      0.55 o 
   1   9  10        0.53        0.80      0.13 o 
   2   9  10        3.89        5.32      1.09 o 
  -1  -9  11        0.16        0.16      0.10 o 
   0  -9  11        1.27        1.10      0.14 o 
  -3  -8  11        0.05        0.07      0.12 o 
  -2  -8  11        2.18        3.75      0.69 o 
  -1  -8  11        1.41        1.18      0.27 o 
   0  -8  11        2.34        3.57      0.33 o 
   1  -8  11        6.02        6.10      0.79 o 
   2  -8  11        0.61        1.29      0.63 o 
  -3  -7  11        8.78        8.08      0.52 o 
  -2  -7  11       13.92       15.53      1.01 o 
  -1  -7  11        2.61        3.34      0.42 o 
   0  -7  11       20.50       25.63      2.87 o 
   1  -7  11       11.84       15.03      2.20 o 
   2  -7  11        2.69        2.81      0.23 o 
   3  -7  11       14.16       11.70      0.30 o 
  -4  -6  11        5.56        6.67      0.23 o 
  -3  -6  11        1.07        1.19      0.16 o 
  -2  -6  11       57.55       65.72      4.00 o 
  -1  -6  11        1.83        2.09      0.19 o 
   0  -6  11        3.96        5.64      0.86 o 
   1  -6  11        9.17        7.08      1.20 o 
   2  -6  11       27.45       25.10      1.65 o 
   3  -6  11       18.52       22.05      0.63 o 
  -4  -5  11        0.28        0.31      0.12 o 
  -3  -5  11       18.17       18.30      1.03 o 
  -2  -5  11      193.40      222.71     14.71 o 
  -1  -5  11      134.63      155.09      5.72 o 
   0  -5  11      156.77      193.67      9.81 o 
   1  -5  11       66.06       70.67      2.56 o 
   2  -5  11       39.33       40.69      1.19 o 
   3  -5  11        0.11        0.02      0.26 o 
   4  -5  11       27.17       24.39      0.74 o 
  -5  -4  11       11.72       13.72      0.30 o 
  -4  -4  11       11.35       12.01      0.69 o 
  -3  -4  11      255.45      276.66     14.28 o 
  -2  -4  11        0.23       -0.01      0.21 o 
  -1  -4  11       48.75       53.33      0.98 o 
   0  -4  11        0.16        0.58      0.22 o 
   1  -4  11        0.86        1.60      0.41 o 
   2  -4  11       36.99       34.65      1.09 o 
   3  -4  11        1.52        1.22      0.23 o 
   4  -4  11        4.09        3.51      0.33 o 
  -5  -3  11        4.41        5.50      0.20 o 
  -4  -3  11        0.03        0.05      0.15 o 
  -3  -3  11      120.49      129.72      5.76 o 
  -2  -3  11       84.49       96.28      5.55 o 
  -1  -3  11       88.20       98.89     11.99 o 
   0  -3  11       54.97       58.28      4.04 o 
   1  -3  11       45.31       60.33      7.54 o 
   2  -3  11        3.97        3.56      1.53 o 
   3  -3  11        1.79        2.27      0.28 o 
   4  -3  11       32.71       27.44      0.98 o 
   5  -3  11       17.92       -0.98      0.98 o 
  -5  -2  11        2.26        1.74      0.15 o 
  -4  -2  11       10.54       10.13      0.34 o 
  -3  -2  11       45.20       43.96      2.45 o 
  -2  -2  11        1.25        0.82      0.37 o 
  -1  -2  11       16.40       17.54      1.20 o 
   0  -2  11      157.19      197.24      7.73 o 
   1  -2  11       11.28       16.17      2.22 o 
   2  -2  11       38.54        8.54      4.25 o 
   3  -2  11       58.39       44.38      1.26 o 
   4  -2  11        4.80        3.45      0.47 o 
   5  -2  11        0.57       -0.25      0.25 o 
  -5  -1  11        2.42        0.95      0.19 o 
  -4  -1  11       26.22       26.11      0.83 o 
  -3  -1  11        0.73        0.80      0.16 o 
  -2  -1  11      164.81      182.42      6.96 o 
  -1  -1  11       63.24       72.74      1.14 o 
   0  -1  11        0.05       -0.11      0.18 o 
   1  -1  11       26.87       26.94      3.24 o 
   2  -1  11      492.98      642.06     63.27 o 
   3  -1  11        5.63        4.51      0.41 o 
   4  -1  11       32.53       38.68      1.08 o 
   5  -1  11        4.67        5.79      0.37 o 
  -5   0  11        4.89        7.00      0.24 o 
  -4   0  11        4.14        3.85      0.23 o 
  -3   0  11        2.54        3.15      0.23 o 
  -2   0  11       84.70       90.56      3.57 o 
  -1   0  11       38.63       39.27      1.19 o 
   0   0  11       22.09       21.01      1.07 o 
   1   0  11        6.05       11.91      0.32 o 
   2   0  11        1.47        6.62      2.49 o 
   3   0  11       48.20        2.65      0.68 o 
   4   0  11       27.75       44.58      1.23 o 
   5   0  11        6.33       10.87      0.46 o 
  -5   1  11        0.34        0.37      0.17 o 
  -4   1  11        1.64        1.21      0.16 o 
  -3   1  11        0.00        0.36      0.23 o 
  -2   1  11       44.30       48.73      0.94 o 
  -1   1  11       26.78       29.58      0.59 o 
   0   1  11        0.75        1.73      0.16 o 
   1   1  11        9.31        8.67      0.27 o 
   2   1  11      216.94      142.62     80.81 o 
   3   1  11       93.45       14.55     14.71 o 
   4   1  11       22.70       25.77      0.88 o 
   5   1  11        0.97        0.70      0.18 o 
  -5   2  11        0.80        0.96      0.11 o 
  -4   2  11        1.80        1.47      0.29 o 
  -3   2  11       83.94       83.56      1.27 o 
  -2   2  11        2.65        1.95      0.23 o 
  -1   2  11        2.02        1.15      0.16 o 
   0   2  11       35.64       44.11      1.12 o 
   1   2  11      103.88       85.96     45.60 o 
   2   2  11       23.50       18.99     13.04 o 
   3   2  11       48.23       55.91      1.52 o 
   4   2  11       18.05       10.95      0.93 o 
   5   2  11        1.50        1.76      0.25 o 
  -4   3  11        0.03       -0.03      0.22 o 
  -3   3  11       15.75       15.69      0.91 o 
  -2   3  11       22.53       21.82      0.50 o 
  -1   3  11       58.61       69.83      7.15 o 
   0   3  11       68.86       81.10      4.02 o 
   1   3  11        0.83        1.19      0.55 o 
   2   3  11       36.33       24.04     20.64 o 
   3   3  11      147.50      151.56      2.84 o 
   4   3  11       12.67        6.88      0.74 o 
   5   3  11        1.88        3.82      0.31 o 
  -4   4  11        8.96        9.77      0.61 o 
  -3   4  11       31.69       32.64      2.62 o 
  -2   4  11        5.45        6.24      0.47 o 
  -1   4  11       32.71       31.51      2.17 o 
   0   4  11       10.54       17.00      1.98 o 
   1   4  11       58.69       67.45     11.78 o 
   2   4  11        3.61        5.48      3.09 o 
   3   4  11        2.44        2.15      0.28 o 
   4   4  11       50.14       67.00      1.63 o 
   5   4  11        0.49        0.66      0.20 o 
  -4   5  11       33.04       32.38      2.54 o 
  -3   5  11       25.68       25.08      2.59 o 
  -2   5  11       13.12       13.81      1.25 o 
  -1   5  11       70.13       82.70      9.46 o 
   0   5  11       13.31       13.11      2.20 o 
   1   5  11       28.05       32.16      4.62 o 
   2   5  11       18.78       22.45      8.63 o 
   3   5  11        0.53       -0.18      0.18 o 
   4   5  11        4.50        5.38      3.10 o 
   5   5  11        0.63        0.99      0.41 o 
  -3   6  11        0.44        0.13      0.21 o 
  -2   6  11        1.46        1.21      0.16 o 
  -1   6  11        8.69       11.19      1.87 o 
   0   6  11       29.99       34.31      5.88 o 
   1   6  11        0.93        0.35      0.16 o 
   2   6  11       14.45       14.49      6.64 o 
   3   6  11       32.26       29.13     15.47 o 
   4   6  11        5.10        6.18      3.72 o 
  -2   7  11        6.71        8.53      1.07 o 
  -1   7  11        0.37        0.78      0.15 o 
   0   7  11       14.12       14.68      2.07 o 
   1   7  11        0.48        0.44      0.15 o 
   2   7  11       16.28       16.93      3.54 o 
   3   7  11       38.79       38.97     17.00 o 
   4   7  11       10.27       10.69      5.13 o 
  -2   8  11        2.84        3.39      0.49 o 
  -1   8  11        1.19        1.55      0.34 o 
   0   8  11       59.34       64.13      9.69 o 
   1   8  11       36.26       46.32      7.52 o 
   2   8  11       18.63       23.09      3.85 o 
   3   8  11        1.03        1.10      0.26 o 
   0   9  11        3.27        3.91      0.78 o 
   1   9  11        0.60        0.74      0.13 o 
  -2  -8  12        1.87        1.99      0.15 o 
  -1  -8  12       14.51       19.11      1.82 o 
   0  -8  12       22.61       28.38      3.73 o 
   1  -8  12       14.88       22.50      5.48 o 
  -3  -7  12        2.08        2.09      0.14 o 
  -2  -7  12       72.49       84.10      4.62 o 
  -1  -7  12       22.70       25.99      2.27 o 
   0  -7  12       38.00       47.99      4.46 o 
   1  -7  12        4.02        5.16      0.81 o 
   2  -7  12        5.78        7.61      0.98 o 
  -3  -6  12       23.38       24.96      0.51 o 
  -2  -6  12       29.22       33.27      2.49 o 
  -1  -6  12        2.18        2.75      0.36 o 
   0  -6  12        2.09        2.70      0.19 o 
   1  -6  12      105.63      122.02     11.05 o 
   2  -6  12       12.18       13.21      0.71 o 
   3  -6  12        2.84        3.01      0.26 o 
  -4  -5  12        0.25        0.22      0.12 o 
  -3  -5  12      143.65      153.42      6.83 o 
  -2  -5  12        2.30        4.84      0.25 o 
  -1  -5  12        4.47        6.67      0.29 o 
   0  -5  12        0.08        0.23      0.31 o 
   1  -5  12        0.06        0.13      0.18 o 
   2  -5  12        1.43        0.86      0.22 o 
   3  -5  12        0.39        0.69      0.18 o 
  -4  -4  12       16.61       17.94      0.40 o 
  -3  -4  12       80.17       85.91      1.25 o 
  -2  -4  12        1.18        0.89      0.17 o 
  -1  -4  12       24.03       27.51      0.72 o 
   0  -4  12       11.17       10.48      0.39 o 
   1  -4  12       63.17       64.07      1.53 o 
   2  -4  12       37.75       36.15      1.08 o 
   3  -4  12        4.24        4.04      0.32 o 
   4  -4  12        2.18        0.80      0.19 o 
  -4  -3  12        2.67        2.31      0.40 o 
  -3  -3  12       39.70       42.77      1.52 o 
  -2  -3  12       25.35       27.37      2.05 o 
  -1  -3  12       30.42       37.15      2.80 o 
   0  -3  12        8.70        9.87      0.98 o 
   1  -3  12        6.88        8.76      0.47 o 
   2  -3  12        2.88        3.38      0.32 o 
   3  -3  12       37.88       40.41      1.14 o 
   4  -3  12        5.11        2.98      0.36 o 
  -4  -2  12       32.97       33.47      0.64 o 
  -3  -2  12       90.00      102.88      3.54 o 
  -2  -2  12       54.24       58.79      1.05 o 
  -1  -2  12       55.09       66.63      3.78 o 
   0  -2  12        5.10        6.23      0.26 o 
   1  -2  12        0.00        0.22      0.20 o 
   2  -2  12       16.10        8.53      0.48 o 
   3  -2  12      152.02      143.48      2.48 o 
   4  -2  12        2.98        1.14      0.38 o 
   5  -2  12        1.82       -0.33      0.33 o 
  -4  -1  12        1.17        1.19      0.42 o 
  -3  -1  12       29.87       33.17      1.74 o 
  -2  -1  12       43.56       46.31      2.34 o 
  -1  -1  12       52.85       52.00      2.00 o 
   0  -1  12        8.81        6.44      0.96 o 
   1  -1  12       14.93       28.55      5.74 o 
   2  -1  12       68.17       69.67      8.54 o 
   3  -1  12        1.64        1.19      0.23 o 
   4  -1  12        0.08       -0.18      0.24 o 
   5  -1  12        9.16        0.16      0.79 o 
  -4   0  12        7.59        8.21      0.29 o 
  -3   0  12        2.15        1.39      0.28 o 
  -2   0  12       55.74       65.36      1.89 o 
  -1   0  12       44.36       49.76      1.33 o 
   0   0  12       13.27       15.18      0.65 o 
   1   0  12       41.15       51.44      1.13 o 
   2   0  12      117.16      120.53      3.51 o 
   3   0  12       13.02        0.08      0.29 o 
   4   0  12        0.00       -0.27      0.27 o 
   5   0  12       18.66       23.45      0.79 o 
  -4   1  12        0.58        1.03      0.15 o 
  -3   1  12        1.84        2.70      0.21 o 
  -2   1  12        5.48        4.85      0.27 o 
  -1   1  12      136.08      152.15      3.36 o 
   0   1  12       11.84       13.63      0.63 o 
   1   1  12       34.94       49.01      3.01 o 
   2   1  12       43.99       25.84     18.04 o 
   3   1  12        0.19        0.68      0.19 o 
   4   1  12        1.35       -0.21      0.41 o 
   5   1  12       12.28       17.97      0.60 o 
  -4   2  12        8.53       10.88      0.67 o 
  -3   2  12        0.51        0.40      0.15 o 
  -2   2  12      127.23      146.79      2.83 o 
  -1   2  12        0.03        0.57      0.56 o 
   0   2  12        6.35        9.50      0.29 o 
   1   2  12      135.59      106.09     56.10 o 
   2   2  12      273.73      178.76    136.97 o 
   3   2  12        4.58        2.73      0.31 o 
   4   2  12       43.26       -1.81      1.81 o 
   5   2  12        0.82        1.10      0.28 o 
  -4   3  12        4.61        5.42      0.39 o 
  -3   3  12       57.88       57.01      0.97 o 
  -2   3  12      136.58      148.13      5.74 o 
  -1   3  12        6.16        5.58      0.81 o 
   0   3  12        3.21        5.22      0.26 o 
   1   3  12       15.65       14.24      6.67 o 
   2   3  12        0.08        0.08      0.29 o 
   3   3  12        8.73        8.04      0.45 o 
   4   3  12       20.13        6.23      0.85 o 
   5   3  12        0.42       -0.27      0.27 o 
  -4   4  12        5.19        4.54      0.76 o 
  -3   4  12       27.03       27.00      1.56 o 
  -2   4  12        0.97        1.12      0.17 o 
  -1   4  12       17.01       19.08      2.15 o 
   0   4  12        0.98        1.27      0.17 o 
   1   4  12       39.92       44.66      7.68 o 
   2   4  12       17.16       15.13     10.13 o 
   3   4  12       14.92       18.15      0.64 o 
   4   4  12        0.00       -0.04      0.25 o 
  -3   5  12        0.07        0.24      0.23 o 
  -2   5  12        1.97        2.54      0.44 o 
  -1   5  12       99.88      110.24     13.56 o 
   0   5  12        2.17        2.95      0.21 o 
   1   5  12       28.46       31.34      4.57 o 
   2   5  12        1.05        2.20      1.07 o 
   3   5  12        0.00        0.08      0.16 o 
   4   5  12       16.43       20.40      0.69 o 
  -3   6  12        2.91        3.59      0.53 o 
  -2   6  12        0.31        0.38      0.19 o 
  -1   6  12        6.32        7.04      1.15 o 
   0   6  12       76.75       91.24     14.67 o 
   1   6  12       33.07       40.99      7.33 o 
   2   6  12       76.58       55.18     47.10 o 
   3   6  12        1.31        1.50      0.76 o 
   4   6  12        0.93        0.69      0.73 o 
  -2   7  12        5.49        5.97      1.12 o 
  -1   7  12       48.30       54.80      8.64 o 
   0   7  12        3.39        4.86      0.82 o 
   1   7  12       12.85       15.01      3.51 o 
   2   7  12        2.31        2.89      0.55 o 
   3   7  12       18.02       14.90     10.35 o 
  -1   8  12       10.94       11.28      1.89 o 
   0   8  12        7.52        9.38      1.72 o 
   1   8  12       11.03       15.11      2.58 o 
   2   8  12        1.38        1.23      0.13 o 
  -2  -7  13        0.60        0.74      0.30 o 
  -1  -7  13        1.70        1.90      0.15 o 
   0  -7  13        6.83        9.22      0.64 o 
   1  -7  13       28.81       39.46      8.20 o 
  -3  -6  13       19.01       16.62      5.81 o 
  -2  -6  13       14.08       17.95      0.41 o 
  -1  -6  13       37.44       44.14      4.56 o 
   0  -6  13        0.09        0.19      0.18 o 
   1  -6  13       19.60       21.41      3.19 o 
   2  -6  13        0.65        0.41      0.17 o 
  -3  -5  13       13.46       15.26      0.57 o 
  -2  -5  13       12.53       16.99      1.37 o 
  -1  -5  13        0.54        1.17      0.15 o 
   0  -5  13        0.49        0.93      0.21 o 
   1  -5  13       45.32       55.19      6.03 o 
   2  -5  13        6.23        7.13      0.37 o 
   3  -5  13        1.80        1.57      0.21 o 
  -4  -4  13       31.07       26.11      9.90 o 
  -3  -4  13        3.06        3.63      0.21 o 
  -2  -4  13        8.20       11.20      0.35 o 
  -1  -4  13        0.14        0.46      0.44 o 
   0  -4  13       45.09       49.28      2.84 o 
   1  -4  13        0.44        0.07      0.22 o 
   2  -4  13        7.15        5.90      0.37 o 
   3  -4  13       84.56       83.54      1.57 o 
  -4  -3  13        3.79        4.27      0.72 o 
  -3  -3  13       27.71       29.16      1.28 o 
  -2  -3  13       14.20       17.66      0.99 o 
  -1  -3  13       27.65       32.03      0.65 o 
   0  -3  13        4.49        4.02      0.24 o 
   1  -3  13       18.80       14.35      0.59 o 
   2  -3  13       34.98       35.28      1.06 o 
   3  -3  13       11.19        9.09      0.44 o 
   4  -3  13        0.24        0.03      0.20 o 
  -4  -2  13      183.99      169.74     17.39 o 
  -3  -2  13       13.02       14.64      0.41 o 
  -2  -2  13        3.55        4.56      0.43 o 
  -1  -2  13        2.25        1.92      0.23 o 
   0  -2  13        8.74       12.24      1.33 o 
   1  -2  13        0.43        1.26      0.24 o 
   2  -2  13      282.26      323.91      4.45 o 
   3  -2  13       21.69       20.40      0.65 o 
   4  -2  13       16.91       -0.85      0.85 o 
  -4  -1  13        0.17        0.26      0.12 o 
  -3  -1  13        6.17        7.30      0.30 o 
  -2  -1  13        0.64        0.55      0.16 o 
  -1  -1  13       21.98       27.07      1.12 o 
   0  -1  13       30.73       38.35      0.77 o 
   1  -1  13        6.60        3.60      0.38 o 
   2  -1  13        1.14        2.55      0.31 o 
   3  -1  13       41.85       27.64      0.78 o 
   4  -1  13        0.39       -0.23      0.23 o 
  -4   0  13        2.75        2.75      0.37 o 
  -3   0  13       20.40       20.51      0.65 o 
  -2   0  13        5.76        5.98      0.48 o 
  -1   0  13       16.11       17.14      1.01 o 
   0   0  13       24.42       27.46      3.24 o 
   1   0  13      177.68      230.64      3.49 o 
   2   0  13      124.38      150.63      2.60 o 
   3   0  13        1.90       -0.10      0.27 o 
   4   0  13       15.39       14.10      0.76 o 
  -4   1  13        0.41        0.55      0.11 o 
  -3   1  13        0.33        0.77      0.15 o 
  -2   1  13       64.66       71.01      3.88 o 
  -1   1  13        8.05        7.77      0.56 o 
   0   1  13       22.32       24.52      0.66 o 
   1   1  13      212.11      261.68      3.83 o 
   2   1  13        0.41        0.88      0.22 o 
   3   1  13        2.19        0.14      0.20 o 
   4   1  13        7.19       -0.80      0.80 o 
  -4   2  13        0.30        0.18      0.19 o 
  -3   2  13       90.54       94.24      3.40 o 
  -2   2  13       69.85       78.71      4.91 o 
  -1   2  13       61.26       73.92      5.71 o 
   0   2  13        0.44        0.43      0.15 o 
   1   2  13      110.19      152.34      2.61 o 
   2   2  13        7.32        8.62      0.48 o 
   3   2  13       17.11       11.27      0.54 o 
   4   2  13        4.48       -0.62      0.62 o 
  -3   3  13        0.00       -0.03      0.14 o 
  -2   3  13       10.53       11.70      0.88 o 
  -1   3  13       38.67       45.26      7.12 o 
   0   3  13        2.25        2.97      0.23 o 
   1   3  13       60.53       47.38     31.37 o 
   2   3  13      106.50      139.75      2.45 o 
   3   3  13        7.52        5.33      0.47 o 
   4   3  13        0.34       -0.31      0.31 o 
  -3   4  13       17.91       17.86      2.54 o 
  -2   4  13        6.45        7.19      1.50 o 
  -1   4  13        2.62        2.86      0.22 o 
   0   4  13       53.05       67.45      9.46 o 
   1   4  13        2.59        2.39      0.79 o 
   2   4  13       18.35       25.17      0.76 o 
   3   4  13       11.89       16.77      0.62 o 
   4   4  13        1.58       -0.47      0.47 o 
  -3   5  13        0.83        0.96      0.18 o 
  -2   5  13        4.98        5.27      0.75 o 
  -1   5  13        0.97        0.68      0.16 o 
   0   5  13       38.18       44.98      9.63 o 
   1   5  13       13.40       14.94      4.17 o 
   2   5  13        8.16        6.22      3.63 o 
   3   5  13      109.33       85.98     73.82 o 
   4   5  13        0.28       -0.21      0.21 o 
  -2   6  13        0.47        0.16      0.11 o 
  -1   6  13        2.18        2.98      0.61 o 
   0   6  13        6.29        8.59      2.11 o 
   1   6  13        1.32        1.98      0.18 o 
   2   6  13        0.28        0.01      0.14 o 
   3   6  13       38.06       40.23     30.62 o 
  -1   7  13        5.61        7.89      2.05 o 
   0   7  13        7.42        9.59      1.88 o 
   1   7  13       17.24       18.74      4.90 o 
   2   7  13        0.00        0.25      0.26 o 
  -2  -6  14       42.96       48.10     26.64 o 
  -1  -6  14        5.57        6.05      1.24 o 
   0  -6  14        0.29       -0.15      0.15 o 
   1  -6  14        2.82        3.71      0.91 o 
  -2  -5  14        2.19        2.29      1.07 o 
  -1  -5  14        2.75        2.24      0.20 o 
   0  -5  14       27.23       30.70      0.64 o 
   1  -5  14        0.14       -0.03      0.15 o 
   2  -5  14        5.26        5.46      0.31 o 
  -3  -4  14        0.24        0.30      0.12 o 
  -2  -4  14       10.45       12.99      3.14 o 
  -1  -4  14        9.75       12.19      0.46 o 
   0  -4  14       84.29       96.92      1.38 o 
   1  -4  14        4.68        6.46      0.40 o 
   2  -4  14       38.79       44.71      1.10 o 
   3  -4  14        7.65        8.31      0.37 o 
  -3  -3  14        4.66        3.82      1.52 o 
  -2  -3  14        0.01        0.00      0.15 o 
  -1  -3  14        0.47        0.73      0.16 o 
   0  -3  14       71.48       77.14      2.95 o 
   1  -3  14        4.11        5.52      0.37 o 
   2  -3  14       12.99       15.65      0.56 o 
   3  -3  14        6.35        8.10      0.38 o 
  -3  -2  14       24.17       23.49      7.83 o 
  -2  -2  14        0.64        0.54      0.16 o 
  -1  -2  14        0.04       -0.04      0.18 o 
   0  -2  14        0.77        0.64      0.16 o 
   1  -2  14       14.97       15.06      0.57 o 
   2  -2  14        0.90        1.50      0.26 o 
   3  -2  14        8.33        5.67      0.34 o 
   4  -2  14        2.10        0.29      0.20 o 
  -3  -1  14       57.72       55.43     14.59 o 
  -2  -1  14        1.37        1.35      0.37 o 
  -1  -1  14       21.26       22.91      1.02 o 
   0  -1  14       30.00       32.09      4.39 o 
   1  -1  14        3.66        6.42      0.42 o 
   2  -1  14        9.39       11.44      0.53 o 
   3  -1  14        0.16       -0.02      0.21 o 
   4  -1  14        0.04       -0.12      0.19 o 
  -3   0  14        5.70        6.00      1.04 o 
  -2   0  14        1.63        1.69      0.18 o 
  -1   0  14        2.16        1.91      0.46 o 
   0   0  14       14.94       17.50      0.48 o 
   1   0  14      106.75      135.41      2.44 o 
   2   0  14       18.58       20.34      0.66 o 
   3   0  14       12.57        7.29      0.40 o 
   4   0  14        1.67       -0.40      0.40 o 
  -3   1  14        4.52        4.82      1.68 o 
  -2   1  14        2.87        4.28      1.24 o 
  -1   1  14        5.92        6.94      1.25 o 
   0   1  14        5.63        8.17      0.33 o 
   1   1  14        6.07        8.35      0.45 o 
   2   1  14        3.55        5.73      0.41 o 
   3   1  14        0.11        0.15      0.17 o 
   4   1  14       48.28       -1.17      1.17 o 
  -3   2  14       19.39       19.27      5.74 o 
  -2   2  14        7.75       10.38      2.61 o 
  -1   2  14       29.57       32.76      8.33 o 
   0   2  14        7.55       10.34      0.54 o 
   1   2  14      255.41      368.28      4.94 o 
   2   2  14       47.39       66.39      1.51 o 
   3   2  14        0.49        0.21      0.22 o 
   4   2  14        0.04        0.12      0.19 o 
  -3   3  14        1.66        1.87      0.65 o 
  -2   3  14       23.07       24.95      4.80 o 
  -1   3  14        4.72        5.92      1.37 o 
   0   3  14      103.61      132.73      5.11 o 
   1   3  14       39.19       31.74     25.31 o 
   2   3  14        1.89        3.24      0.30 o 
   3   3  14       15.07       10.30      0.61 o 
   4   3  14       22.02       -1.19      1.19 o 
  -2   4  14        0.96        1.59      0.45 o 
  -1   4  14       12.31       14.91      3.21 o 
   0   4  14       10.04       12.38      1.65 o 
   1   4  14       52.11       52.30     32.59 o 
   2   4  14       33.21       47.05      1.21 o 
   3   4  14        0.51        0.34      0.23 o 
  -2   5  14        0.00        0.00      0.12 o 
  -1   5  14       15.88       19.86      7.58 o 
   0   5  14        5.21        5.44      1.25 o 
   1   5  14       27.18       23.67     12.12 o 
   2   5  14       20.94       23.68     17.01 o 
   3   5  14       32.01       25.89      1.02 o 
  -1   6  14        1.33        1.44      0.61 o 
   0   6  14       44.42       49.63     21.65 o 
   1   6  14        0.07        0.08      0.13 o 
   2   6  14       23.76       20.77     14.96 o 
  -1  -5  15        0.42        0.26      0.18 o 
   0  -5  15        0.97        0.19      0.12 o 
   1  -5  15       21.34       10.72      0.69 o 
  -2  -4  15        5.65        6.56      4.82 o 
  -1  -4  15        2.52        1.97      1.23 o 
   0  -4  15        0.22        0.44      0.12 o 
   1  -4  15        0.42        0.85      0.19 o 
   2  -4  15       11.67       13.47      0.47 o 
  -2  -3  15        0.03        0.06      0.13 o 
  -1  -3  15       62.22       66.49     30.24 o 
   0  -3  15        0.58        0.28      0.16 o 
   1  -3  15        1.57        2.03      0.25 o 
   2  -3  15        6.75        9.29      0.41 o 
   3  -3  15        9.68        6.90      0.37 o 
  -3  -2  15       16.54       19.19     15.90 o 
  -2  -2  15        0.66        0.62      0.30 o 
  -1  -2  15       39.48       42.47     19.15 o 
   0  -2  15        0.70        1.28      0.44 o 
   1  -2  15       12.29       15.71      0.62 o 
   2  -2  15        2.90        2.39      0.30 o 
   3  -2  15        7.87       13.15      0.45 o 
  -3  -1  15        0.20        0.15      0.13 o 
  -2  -1  15        1.75        2.67      1.85 o 
  -1  -1  15       10.73       13.45      6.41 o 
   0  -1  15        0.71        1.17      0.57 o 
   1  -1  15       31.12       38.48      1.10 o 
   2  -1  15        4.84        5.13      0.40 o 
   3  -1  15        0.83        0.17      0.28 o 
  -3   0  15        6.71        7.40      4.64 o 
  -2   0  15        9.51       11.12      4.96 o 
  -1   0  15        9.89       12.07      4.76 o 
   0   0  15       10.83       10.74      1.40 o 
   1   0  15       29.12       38.08      1.19 o 
   2   0  15       62.17       78.37      1.71 o 
   3   0  15        0.41        0.93      0.19 o 
  -3   1  15        0.42        0.43      0.74 o 
  -2   1  15       63.30       68.42     32.89 o 
  -1   1  15        2.71        3.27      1.23 o 
   0   1  15       24.40       33.28      1.03 o 
   1   1  15       16.48       20.23      0.67 o 
   2   1  15        8.22        9.49      0.42 o 
   3   1  15        8.54        0.71      0.22 o 
  -2   2  15        2.52        2.35      1.22 o 
  -1   2  15        9.76       13.20      4.98 o 
   0   2  15      118.35      154.63      3.46 o 
   1   2  15        0.16        1.16      0.22 o 
   2   2  15        0.08        0.54      0.20 o 
   3   2  15        8.88        0.77      0.31 o 
  -2   3  15        2.01        3.03      1.97 o 
  -1   3  15       28.55       34.87     16.17 o 
   0   3  15        5.70        8.29      0.90 o 
   1   3  15        4.97        6.15      3.63 o 
   2   3  15        3.03        5.64      0.35 o 
   3   3  15        2.78       -0.32      0.32 o 
  -2   4  15        1.44        1.61      0.98 o 
  -1   4  15        4.31        4.64      2.53 o 
   0   4  15       68.13       90.71     14.42 o 
   1   4  15       29.47       21.01     15.35 o 
   2   4  15        0.01        0.05      0.22 o 
   3   4  15        1.42       -0.28      0.28 o 
  -1   5  15        6.38        7.90      4.45 o 
   0   5  15        6.00        8.35      2.59 o 
   1   5  15        0.01       -0.14      0.14 o 
   2   5  15        0.56        0.18      0.15 o 
  -1  -4  16        0.76       -0.17      0.64 o 
   0  -4  16        3.22       -0.66      1.63 o 
   1  -4  16        0.00        0.06      0.19 o 
  -1  -3  16        5.90        2.35      3.92 o 
   0  -3  16        0.88        0.02      0.65 o 
   1  -3  16        1.90       -0.14      0.39 o 
  -2  -2  16        6.04        5.63      6.02 o 
  -1  -2  16        0.20       -0.06      0.14 o 
   0  -2  16        5.84        5.68      4.67 o 
   1  -2  16        0.12       -0.22      0.22 o 
   2  -2  16        0.10       -0.20      0.23 o 
  -2  -1  16        0.00       -0.06      0.13 o 
  -1  -1  16        2.45        1.51      2.02 o 
   0  -1  16        0.11        0.23      0.39 o 
   1  -1  16       16.07        8.54      0.68 o 
   2  -1  16        3.46       -0.51      0.55 o 
  -2   0  16        8.43        8.87      8.17 o 
  -1   0  16       20.32       23.79     16.33 o 
   0   0  16        4.55        4.22      2.37 o 
   1   0  16       17.02       15.40      0.71 o 
   2   0  16        5.28        0.37      0.53 o 
  -2   1  16        0.53        0.21      0.39 o 
  -1   1  16       64.45       58.85     45.18 o 
   0   1  16       20.26       13.40      1.72 o 
   1   1  16       79.03       36.40      1.58 o 
   2   1  16        0.30        0.32      0.17 o 
  -2   2  16        7.11        3.74      5.36 o 
  -1   2  16        4.98       -1.14      1.62 o 
   0   2  16       69.28       78.97      3.75 o 
   1   2  16       16.71       13.86      0.74 o 
   2   2  16        4.23        5.89      0.37 o 
  -1   3  16        4.82        4.22      3.85 o 
   0   3  16       43.53       33.12      2.58 o 
   1   3  16        0.00       -0.02      0.13 o 
   2   3  16        0.63        0.11      0.25 o 
   0   4  16        4.42        2.57      1.01 o 
   1   4  16       11.49        1.83      0.26 o 
   0  -1  17       21.98       -8.34      8.34 o 
   1  -1  17       16.05       -0.87      0.87 o 
   0   0  17        0.36       -0.04      0.13 o 
   1   0  17        0.21        0.17      0.19 o 
   0   1  17       20.32       -5.06      6.77 o 
   1   1  17       25.54       -1.13      1.13 o 
                                                 
